# Supplementary material for: RNA-Seq Analysis Reveals the Role of Omp16 in Brucella-Infected RAW264.7 Cells
Source: Front Vet Sci. 2021 Mar 4;8:646839. doi: 10.3389/fvets.2021.646839 (PMC7970042; doi:10.3389/fvets.2021.646839)
Supplement: Supplementary Datasheet 1 — The DEGs between the uninfected and B. suis S2-infected cells. [file Data_Sheet_1.xls]

Geneid	S2_1	S2_2	S2_3	Con_1	Con_2	Con_3	logFC	logCPM	F	PValue	FDR	uniprotAc	Refseq	pfam	interpro	eggNOG	GO(GO_term,class,description)	KEGG(KO,pathway,description)
Gm19026	11.0744854052256	11.5948192318726	13.5443915426367	1.13676857879797	1.13899875960947	0.944096534653671	3.51281674241706	4.91228187334471	865.590602936317	1.54421987283332e-11	1.51179125550382e-08	A0A0A0MQE5,Calmodulin-regulated spectrin-associated protein 1	NP_001263288.1,calmodulin-regulated spectrin-associated protein 1 isoform 1	PF17095,Spectrin-binding region of Ca2+-Calmodulin;PF08683,Microtubule-binding calmodulin-regulated spectrin-associated;PF11971,CAMSAP CH domain	IPR022613,Calmodulin-regulated spectrin-associated protein, CH domain;IPR011033,PRC-barrel-like superfamily;IPR036872,CH domain superfamily;IPR031372,CAMSAP, spectrin and Ca2+/calmodulin-binding region;IPR038209,CKK domain superfamily;IPR014797,CKK domain;IPR032940,Calmodulin-regulated spectrin-associated protein	KOG3654,Uncharacterized CH domain protein;ENOG4111D0B,-	GO:0005874,cellular_component,microtubule;GO:0022604,biological_process,regulation of cell morphogenesis;GO:0031113,biological_process,regulation of microtubule polymerization;GO:0005516,molecular_function,calmodulin binding;GO:0000226,biological_process,microtubule cytoskeleton organization;GO:0051011,molecular_function,microtubule minus-end binding;GO:0036449,cellular_component,microtubule minu…	-
Gm37138	0.86945838267298	1.26037358616445	1.58832728806446	0.381501183098615	0.6174801796351	0.621956936863663	1.20857439535538	0.990282587468676	19.1704424994154	0.00115419515083373	0.00914978598227064	Q7R856,Uncharacterized protein	-	-	-	-	-	-
Gm28177	45.6433055126872	47.0769021752684	52.8228740849454	20.8281898639169	18.9773109522103	22.0560436857622	1.2568619618204	6.93915222072282	219.662214007653	2.26115839717595e-08	2.26214868552508e-06	A0A0G2JX93,Signal transducer and activator of transcription	-	PF12162,STAT1 TAZ2 binding domain;PF02865,STAT protein, protein interaction domain;PF01017,STAT protein, all-alpha domain;PF00017,SH2 domain;PF02864,STAT protein, DNA binding domain	IPR036860,SH2 domain superfamily;IPR015988,STAT transcription factor, coiled coil;IPR035859,STAT1, SH2 domain;IPR038295,STAT1, C-terminal domain superfamily;IPR008967,p53-like transcription factor, DNA-binding;IPR013801,STAT transcription factor, DNA-binding;IPR000980,SH2 domain;IPR012345,STAT transcription factor, DNA-binding, N-terminal;IPR013800,STAT transcription factor, all-alpha domain;IPR0…	-	GO:0035035,molecular_function,histone acetyltransferase binding;GO:0051607,biological_process,defense response to virus;GO:0035458,biological_process,cellular response to interferon-beta;GO:0048661,biological_process,positive regulation of smooth muscle cell proliferation;GO:0001937,biological_process,negative regulation of endothelial cell proliferation;GO:0061326,biological_process,renal tubule…	-
Stat1	27.1327475648575	27.4600796354614	30.0332843640466	12.0882944412029	11.444403753896	12.8844842687893	1.23790908263399	7.16985974505429	286.8828378565	4.08713359338549e-09	6.15585198142215e-07	A0A087WSP5,Signal transducer and activator of transcription	NP_001192242.1,signal transducer and activator of transcription 1 isoform 1	PF12162,STAT1 TAZ2 binding domain;PF02865,STAT protein, protein interaction domain;PF01017,STAT protein, all-alpha domain;PF00017,SH2 domain;PF02864,STAT protein, DNA binding domain	IPR036860,SH2 domain superfamily;IPR015988,STAT transcription factor, coiled coil;IPR035859,STAT1, SH2 domain;IPR038295,STAT1, C-terminal domain superfamily;IPR008967,p53-like transcription factor, DNA-binding;IPR013801,STAT transcription factor, DNA-binding;IPR000980,SH2 domain;IPR012345,STAT transcription factor, DNA-binding, N-terminal;IPR013800,STAT transcription factor, all-alpha domain;IPR0…	KOG3667,STAT protein;ENOG410XPN8,-	GO:0051607,biological_process,defense response to virus;GO:0035458,biological_process,cellular response to interferon-beta;GO:0001937,biological_process,negative regulation of endothelial cell proliferation;GO:0032991,cellular_component,protein-containing complex;GO:0000790,cellular_component,nuclear chromatin;GO:0005164,molecular_function,tumor necrosis factor receptor binding;GO:0042393,molecul…	K11220,ko04919,Thyroid hormone signaling pathway;K11220,ko05145,Toxoplasmosis;K11220,ko05164,Influenza A;K11220,ko05162,Measles;K11220,ko05212,Pancreatic cancer;K11220,ko04917,Prolactin signaling pathway;K11220,ko05160,Hepatitis C;K11220,ko04380,Osteoclast differentiation;K11220,ko04630,Jak-STAT signaling pathway;K11220,ko05321,Inflammatory bowel disease (IBD);K11220,ko04620,Toll-like receptor si…
Hecw2	0.183824625418075	0.120638135858204	0.163849100413033	0.0520852213249466	0.0516602597301481	0.0292695743150194	1.79840278739021	0.484068604148451	40.6304297006974	5.75600295228291e-05	0.000865990960087702	D4ADD3,HECT, C2 and WW domain-containing E3 ubiquitin protein ligase 2	XP_017451936.1,-;NP_001101688.1,E3 ubiquitin-protein ligase HECW2	PF16562,N-terminal domain of E3 ubiquitin-protein ligase HECW1 and 2;PF00632,HECT-domain (ubiquitin-transferase);PF00168,C2 domain;PF00397,WW domain	IPR001202,WW domain;IPR037795,E3 ubiquitin-protein ligase HECW, C2 domain;IPR000569,HECT domain;IPR032348,E3 ubiquitin-protein ligase HECW1/2, N-terminal;IPR035892,C2 domain superfamily;IPR036020,WW domain superfamily;IPR035983,HECT, E3 ligase catalytic domain;IPR000008,C2 domain	KOG0940,Ubiquitin protein ligase RSP5/NEDD4;COG5021,Ubiquitin-protein ligase	GO:0061630,molecular_function,ubiquitin protein ligase activity;GO:0016567,biological_process,protein ubiquitination;GO:0005737,cellular_component,cytoplasm;GO:0030071,biological_process,regulation of mitotic metaphase/anaphase transition;GO:0016740,molecular_function,transferase activity;GO:0043161,biological_process,proteasome-mediated ubiquitin-dependent protein catabolic process;GO:0016874,mo…	-
Aox2	3.00620045237405	3.11630311071285	3.23289536073518	1.40221249799497	1.49839114629115	1.52905829940388	1.09751042897276	3.74522802145534	158.66130848319	8.63706659193077e-08	5.98588878364199e-06	A0A096P6M6,Aldehyde oxidase 2	-	PF00111,2Fe-2S iron-sulfur cluster binding domain;PF02738,Molybdopterin-binding domain of aldehyde dehydrogenase;PF01799,[2Fe-2S] binding domain;PF00941,AD binding domain in molybdopterin dehydrogenase;PF03450,CO dehydrogenase flavoprotein C-terminal domain;PF01315,Aldehyde oxidase and xanthine dehydrogenase, a/b hammerhead domain	IPR016166,FAD-binding, type 2;IPR000674,Aldehyde oxidase/xanthine dehydrogenase, a/b hammerhead;IPR036856,Aldehyde oxidase/xanthine dehydrogenase, a/b hammerhead superfamily;IPR006058,2Fe-2S ferredoxin, iron-sulphur binding site;IPR016208,Aldehyde oxidase/xanthine dehydrogenase;IPR036884,[2Fe-2S]-binding domain superfamily;IPR002888,[2Fe-2S]-binding;IPR036683,CO dehydrogenase flavoprotein, C-term…	COG4631,Xanthine dehydrogenase, molybdopterin-binding subunit B;COG4630,Xanthine dehydrogenase, iron-sulfur cluster and FAD-binding subunit A;KOG0430,Xanthine dehydrogenase	GO:0051287,molecular_function,NAD binding;GO:0046872,molecular_function,metal ion binding;GO:0022900,biological_process,electron transport chain;GO:0016614,molecular_function,oxidoreductase activity, acting on CH-OH group of donors;GO:0051536,molecular_function,iron-sulfur cluster binding;GO:0050660,molecular_function,flavin adenine dinucleotide binding;GO:0009055,molecular_function,electron tran…	-
Tns1	0.0352079240402221	0.0167242110640439	0.0203848969686978	0.0880698954708075	0.06266508894999	0.037195368655502	-1.37843282022942	-0.342540211412443	11.5391121841307	0.00612441319611008	0.0334027884066394	E9Q0S6,Tensin 1	NP_082160.3,tensin-1 isoform a	PF10409,C2 domain of PTEN tumour-suppressor protein;PF00017,SH2 domain;PF08416,Phosphotyrosine-binding domain	IPR014020,Tensin phosphatase, C2 domain;IPR036860,SH2 domain superfamily;IPR029021,Protein-tyrosine phosphatase-like;IPR000980,SH2 domain;IPR003595,Protein-tyrosine phosphatase, catalytic;IPR006020,PTB/PI domain;IPR029023,Tensin-type phosphatase domain;IPR002219,Protein kinase C-like, phorbol ester/diacylglycerol-binding domain;IPR033929,Tensin, phosphotyrosine-binding domain;IPR011993,PH-like do…	KOG2283,Clathrin coat dissociation kinase GAK/PTEN/Auxilin and related tyrosine phosphatases;KOG1930,Focal adhesion protein Tensin, contains PTB domain;COG2453,Predicted protein-tyrosine phosphatase	GO:0007044,biological_process,cell-substrate junction assembly;GO:0035556,biological_process,intracellular signal transduction;GO:0030055,cellular_component,cell-substrate junction;GO:0003779,molecular_function,actin binding;GO:0005622,cellular_component,intracellular;GO:0005925,cellular_component,focal adhesion;GO:0010761,biological_process,fibroblast migration	-
Scg2	0.59767142625204	0.585546880812877	0.756969981206747	0.243754693834839	0.0189958927215628	0.0645759463771467	2.67500646977728	0.0788044034766336	31.3663069385145	0.000175742555004694	0.00207828081009002	Q4W8U9,Scg2 protein	NP_001297609.1,secretogranin-2 isoform 2 precursor	PF01271,ranin (chromogranin or secretogranin)	IPR001990,Chromogranin A/B/C	-	GO:0001525,biological_process,angiogenesis;GO:0031045,cellular_component,dense core granule;GO:0030141,cellular_component,secretory granule;GO:0098992,cellular_component,neuronal dense core vesicle	-
Gm7582	4.46622280210247	3.33028133252914	4.51025705457231	1.82997926864066	1.42610955805166	2.06489531132452	1.21955620696349	0.907126466791647	29.0010673535489	0.000237112236683982	0.00263146584290741	A0A0P6D195,Nuclear body SP140-like protein	-	PF03172,HSR domain	IPR004865,HSR domain	-	GO:0005634,cellular_component,nucleus	-
Gm2619	31.9713142691598	33.9950236336757	27.5528297516243	10.0301546955926	10.1927634054203	10.3453934337803	1.63289402867888	3.99560517129217	331.505709281899	1.92027214762538e-09	3.60537671991143e-07	A0A0P6D195,Nuclear body SP140-like protein	-	PF03172,HSR domain	IPR004865,HSR domain	-	GO:0005634,cellular_component,nucleus	-
Gm7609	8.30563140783428	7.61641745136592	7.10430537879579	3.07012747893941	3.46442920883262	3.27506467360004	1.24268517869436	3.78576230339712	214.710227558868	1.83656188722882e-08	1.87850128554912e-06	Q3U0D6,Uncharacterized protein	-	-	IPR004865,HSR domain;IPR017452,GPCR, rhodopsin-like, 7TM	ENOG410YPW5,-;ENOG410J1CI,-	GO:0005634,cellular_component,nucleus;GO:0016021,cellular_component,integral component of membrane;GO:0016020,cellular_component,membrane	-
Gm2666	4.4987463883992	4.10697320783728	3.29658788352376	1.85770622725643	1.9302897048376	1.51897217675387	1.17544866176677	1.41329605332129	45.6177384609283	3.46066578479514e-05	0.000595130304220856	Q921A8,Putative G-protein coupled receptor	-	-	IPR017452,GPCR, rhodopsin-like, 7TM	-	GO:0016021,cellular_component,integral component of membrane;GO:0016020,cellular_component,membrane	-
Gm7592	37.3588330839269	39.2877591075782	36.0022097805884	19.9458984400164	19.2013028533845	17.9590478834731	1.00276054808765	4.16056738495378	187.955114489132	3.63967462958196e-08	3.28193292585858e-06	A0A0P6D195,Nuclear body SP140-like protein	-	PF03172,HSR domain	IPR004865,HSR domain	-	GO:0005634,cellular_component,nucleus	-
Sp100	13.0550292720609	12.6683796110224	12.4682224107123	6.11744922533013	6.34803717251316	6.45535835229443	1.03173214476211	6.17383950600245	426.349446726814	5.11942254843302e-10	1.3493616432466e-07	Q8C405,Nuclear autoantigen Sp-100	NP_038701.2,nuclear autoantigen Sp-100 isoform 1	PF03172,HSR domain;PF00439,Bromodomain;PF01342,SAND domain	IPR036427,Bromodomain-like superfamily;IPR010919,SAND-like domain superfamily;IPR004865,HSR domain;IPR000770,SAND domain;IPR001487,Bromodomain	ENOG4111G04,-;KOG2177,Predicted E3 ubiquitin ligase	GO:0003677,molecular_function,DNA binding;GO:0005634,cellular_component,nucleus	-
Tnnt2	0.412045953131546	0.345400695479028	0.435037332926316	0.134439266446189	0.104769013584935	0.174587746321943	1.54295333645523	1.12723603069838	48.8555303034476	2.54772128242141e-05	0.00047187929590362	Q6P3Z7,Tnnt2 protein	NP_001123648.1,troponin T, cardiac muscle isoform b;NP_001123646.1,troponin T, cardiac muscle isoform a	PF00992,Troponin	IPR038077,Troponin domain superfamily;IPR001978,Troponin;IPR027707,Troponin T	KOG3634,Troponin;ENOG410XS6A,-	GO:0032780,biological_process,negative regulation of ATPase activity;GO:0032972,biological_process,regulation of muscle filament sliding speed;GO:0005523,molecular_function,tropomyosin binding;GO:0051592,biological_process,response to calcium ion;GO:0055010,biological_process,ventricular cardiac muscle tissue morphogenesis;GO:0032781,biological_process,positive regulation of ATPase activity;GO:00…	K12045,ko05410,Hypertrophic cardiomyopathy (HCM);K12045,ko05414,Dilated cardiomyopathy;K12045,ko04261,Adrenergic signaling in cardiomyocytes;K12045,ko04260,Cardiac muscle contraction
Gm15850	2.01739629175972	1.93835701179807	1.93789170605386	0.927493152993326	1.00259190745408	0.87188558151477	1.08454549026401	1.62431284160484	58.4582640098812	1.1248547000665e-05	0.00024254780256987	-	-	-	-	-	-	-
Rgs1	16.1558550306295	15.5197725596418	18.4548655655939	7.20967577271636	6.56755578465059	7.49661637844921	1.25897644203509	6.3772044136669	207.356247464086	3.1875066671931e-08	2.95188962030734e-06	A0A1U7Q964,regulator of G-protein signaling 1	XP_005073520.1,regulator of G-protein signaling 1	-	IPR030409,Regulator of G-protein signalling 1;IPR024066,RGS, subdomain 1/3;IPR016137,RGS domain;IPR036305,RGS domain superfamily	-	GO:0043547,biological_process,positive regulation of GTPase activity;GO:0008277,biological_process,regulation of G-protein coupled receptor protein signaling pathway;GO:0005096,molecular_function,GTPase activator activity	-
Ptgs2	42.7066737484132	33.9857391391585	38.9425638769056	4.04233630149292	4.81919162226321	3.88882082900832	3.19377130337927	6.62348559088716	1062.58282028067	9.08815937751425e-12	1.03801927023509e-08	Q3UMR6,Uncharacterized protein	-	PF03098,Animal haem peroxidase;PF00008,-like domain	IPR029576,Prostaglandin G/H synthase 2;IPR019791,Haem peroxidase, animal type;IPR037120,Haem peroxidase domain superfamily, animal type;IPR010255,Haem peroxidase;IPR000742,EGF-like domain	ENOG410XPZ3,-;KOG2408,Peroxidase/oxygenase	GO:0019371,biological_process,cyclooxygenase pathway;GO:0004666,molecular_function,prostaglandin-endoperoxide synthase activity;GO:0008217,biological_process,regulation of blood pressure;GO:0001516,biological_process,prostaglandin biosynthetic process;GO:0098869,biological_process,cellular oxidant detoxification;GO:0006954,biological_process,inflammatory response;GO:0006979,biological_process,res…	-
Rgs16	3.82908543705314	3.66316708522059	3.95336853924076	1.04838487386853	0.817010178618735	0.648060160165123	2.21557069335498	2.47763009831605	218.50951317359	1.67772188601456e-08	1.74203455831179e-06	Q542U0,MCG20130, isoform CRA_d	NP_035397.2,regulator of G-protein signaling 16	PF00615,Regulator of G protein signaling domain	IPR024066,RGS, subdomain 1/3;IPR016137,RGS domain;IPR036305,RGS domain superfamily	ENOG410YMJD,-;KOG3589,G protein signaling regulators	GO:0005737,cellular_component,cytoplasm;GO:0043547,biological_process,positive regulation of GTPase activity;GO:0007186,biological_process,G-protein coupled receptor signaling pathway;GO:0031224,cellular_component,intrinsic component of membrane;GO:0005096,molecular_function,GTPase activator activity	-
Gm28513	3.26948045029664	4.14954140584952	4.61414747808056	1.40009833114595	0.545550883137216	0.706507907073514	2.25379869299987	0.693533273966728	54.0298520141694	1.6149683569558e-05	0.00032219441485351	Q542U0,MCG20130, isoform CRA_d	NP_035397.2,regulator of G-protein signaling 16	PF00615,Regulator of G protein signaling domain	IPR024066,RGS, subdomain 1/3;IPR016137,RGS domain;IPR036305,RGS domain superfamily	ENOG410YMJD,-;KOG3589,G protein signaling regulators	GO:0005737,cellular_component,cytoplasm;GO:0043547,biological_process,positive regulation of GTPase activity;GO:0007186,biological_process,G-protein coupled receptor signaling pathway;GO:0031224,cellular_component,intrinsic component of membrane;GO:0005096,molecular_function,GTPase activator activity	-
Tor3a	53.0078273847707	52.6634534810136	49.9633807243982	25.9897492482303	26.2809786451485	26.122231299259	1.00853567582836	7.25009832931278	475.154857136812	2.88967319956679e-10	8.60996975505704e-08	A0A1U7QFS1,torsin-3A	XP_005071369.1,-	-	IPR010448,Torsin;IPR001270,ClpA/B family;IPR030552,Torsin-3A;IPR027417,P-loop containing nucleoside triphosphate hydrolase	-	GO:0005524,molecular_function,ATP binding	-
Selp	0.198693357866288	0.262920919160016	0.320470474061113	0.097242270223484	0.151562515913489	0.073604579713811	1.2731915840505	-0.106530138401074	14.4864391726288	0.0030150725958141	0.0194377163679342	F1LNV1,p-selectin	-	PF00084,Sushi repeat (SCR repeat);PF00059,Lectin C-type domain	IPR016187,C-type lectin fold;IPR018378,C-type lectin, conserved site;IPR016186,C-type lectin-like/link domain superfamily;IPR033991,Selectin, C-type lectin-like domain;IPR035976,Sushi/SCR/CCP superfamily;IPR000436,Sushi/SCR/CCP domain;IPR001304,C-type lectin-like;IPR000742,EGF-like domain;IPR013032,EGF-like, conserved site;IPR002396,Selectin superfamily	ENOG410Y5JF,-;ENOG410IS44,-	GO:0007155,biological_process,cell adhesion;GO:0016021,cellular_component,integral component of membrane;GO:0016020,cellular_component,membrane	-
Gm16587	1.66919194918643	1.91327170876935	1.38662966595495	0.92347157762805	0.608947128785673	0.627302066969965	1.24859772540352	0.182741374931809	22.1828872969962	0.000674828738516966	0.00598266668183282	Q3UWM1,Uncharacterized protein	-	PF00084,Sushi repeat (SCR repeat)	IPR002396,Selectin superfamily;IPR000436,Sushi/SCR/CCP domain;IPR035976,Sushi/SCR/CCP superfamily	ENOG410Y5JF,-;ENOG410IS44,-	GO:0007155,biological_process,cell adhesion;GO:0016021,cellular_component,integral component of membrane;GO:0016020,cellular_component,membrane	-
Ifi214	0.494434813379016	0.511927543678033	0.503210497824183	0.0756189780430025	0.100181249945778	0.0333885336002886	2.83868004373914	1.28892001436316	130.750485013237	2.29285902888233e-07	1.25202891832117e-05	E9PVL3,Interferon-activated gene 214	-	PF02760,HIN-200/IF120x domain;PF02758,PAAD/DAPIN/Pyrin domain	IPR004020,DAPIN domain;IPR004021,HIN-200/IF120x	-	-	-
Ifi209	4.22013120534616	3.83728779420541	4.37051156534267	0.967871753022238	1.29302744254134	0.641025957693638	2.09865230186817	3.20281520159452	145.647020481728	1.74743500378528e-07	1.01056304480511e-05	E9PVL3,Interferon-activated gene 214	-	PF02760,HIN-200/IF120x domain;PF02758,PAAD/DAPIN/Pyrin domain	IPR004020,DAPIN domain;IPR004021,HIN-200/IF120x	-	-	-
Ifi208	0.786611798632859	0.908650309149435	0.797015205712071	0.139990802282311	0.18182557638337	0.133923917970239	2.45477414617485	1.43700057425135	176.224293474199	5.06077493734498e-08	4.1784928488705e-06	D3Z5G0,Interferon-activated gene 213	XP_011237154.1,uncharacterized protein LOC623121 isoform X3	PF02758,PAAD/DAPIN/Pyrin domain	IPR004020,DAPIN domain	-	GO:0001047,molecular_function,core promoter binding;GO:0001078,molecular_function,transcriptional repressor activity, RNA polymerase II proximal promoter sequence-specific DNA binding;GO:0005730,cellular_component,nucleolus;GO:0003690,molecular_function,double-stranded DNA binding;GO:0000122,biological_process,negative regulation of transcription by RNA polymerase II;GO:0008134,molecular_function…	-
Ifi207	34.5810838643098	31.7033981193959	31.8142985806082	8.52378163221479	8.60520488712899	9.62662689655715	1.89179077855895	6.18601937715343	871.107933723509	1.15630282248266e-11	1.21909896038057e-08	E9Q3L4,Interferon-activated gene 207	NP_001191839.1,uncharacterized protein LOC226691	PF02760,HIN-200/IF120x domain;PF02758,PAAD/DAPIN/Pyrin domain	IPR004020,DAPIN domain;IPR004021,HIN-200/IF120x	ENOG410J5NP,-;ENOG410Y78B,-	GO:0000978,molecular_function,RNA polymerase II proximal promoter sequence-specific DNA binding;GO:0001078,molecular_function,transcriptional repressor activity, RNA polymerase II proximal promoter sequence-specific DNA binding;GO:0005730,cellular_component,nucleolus;GO:0003690,molecular_function,double-stranded DNA binding;GO:0000122,biological_process,negative regulation of transcription by RNA…	-
Ifi204	18.9598993811633	19.2363259558528	20.911253975562	4.94084124637619	4.74929324597995	4.88000843859086	2.04259609526884	5.46145942811775	809.123118506909	1.71371807414598e-11	1.56588132828298e-08	E9QKL6,Interferon-activable protein 204	NP_032355.2,interferon-activable protein 204	PF02760,HIN-200/IF120x domain;PF02758,PAAD/DAPIN/Pyrin domain	IPR004020,DAPIN domain;IPR004021,HIN-200/IF120x	ENOG410J5NP,-;ENOG410Y78B,-	-	-
Gm38050	11.5788375400999	9.18765849974215	6.62780379103411	3.34855450207146	1.40513735866854	1.81970313880699	2.10035181782883	0.533208484511112	43.1237850358758	4.43649035012482e-05	0.000715371020456597	-	-	-	-	-	-	-
Ifi211	41.0171548011418	42.0257250015417	48.0249139065276	17.9276456418595	17.2898806419025	20.1987048407576	1.26411280575166	5.80292012034764	190.730384195631	4.83334887504537e-08	4.01490179887102e-06	E9QKL6,Interferon-activable protein 204	NP_032355.2,interferon-activable protein 204	PF02760,HIN-200/IF120x domain;PF02758,PAAD/DAPIN/Pyrin domain	IPR004020,DAPIN domain;IPR004021,HIN-200/IF120x	ENOG410J5NP,-;ENOG410Y78B,-	-	-
Ifi203	27.9812750802984	25.9995351665619	26.8886244794275	11.0797522018115	10.785990258697	11.6974810590377	1.28775988532264	7.00426257481456	524.994202311009	1.70520469542939e-10	6.03705637766197e-08	E9QAN9,Interferon-activable protein 203	NP_001289578.1,interferon-activable protein 203 isoform 1;XP_011237064.1,-	PF02760,HIN-200/IF120x domain;PF02758,PAAD/DAPIN/Pyrin domain	IPR004020,DAPIN domain;IPR011029,Death-like domain superfamily;IPR004021,HIN-200/IF120x	-	-	-
Ifi202b	78.5747594584522	72.5530341970547	77.439705002234	19.3630570110263	18.439840293193	19.7467815126196	2.00970897887015	6.34660061062209	1133.57156223626	2.8336303667266e-12	6.47295630105914e-09	A0A1Z3MHY1,Ifi202a	-	-	IPR004021,HIN-200/IF120x	-	-	-
A430105J06Rik	0.933324480505024	0.560009660936664	0.853234511029678	0.240409041174361	0.112410988693484	0.551976618771454	1.37087229243185	-0.339091592722803	8.97843254905727	0.0124049093580296	0.0565984313119688	-	-	-	-	-	-	-
Kcnk2	0.747567895545965	0.577796736956704	0.682259640874935	0.173631453973795	0.280288374599876	0.284754274300467	1.42182151958602	1.24653770728514	46.0039049633671	3.33343750264914e-05	0.000579063300523563	A0A0N8ET34,Potassium channel subfamily K member 2 isoform a	-	PF07885,Ion channel	IPR003976,Two pore domain potassium channel, TREK;IPR013099,Potassium channel domain;IPR003280,Two pore domain potassium channel	-	GO:0071805,biological_process,potassium ion transmembrane transport;GO:0006811,biological_process,ion transport;GO:0005267,molecular_function,potassium channel activity;GO:0016021,cellular_component,integral component of membrane;GO:0016020,cellular_component,membrane	-
Cenpf	9.33397688166841	8.3306449138094	11.8317664201596	20.5526130145932	20.2515319389572	22.2009855293142	-1.07243397801291	7.89341200545404	73.7570150469656	9.29856423421513e-06	0.000213120604338048	E9Q3P4,Centromere protein F	NP_001074832.2,centromere protein F	PF10481,Cenp-F N-terminal domain;PF10490,Rb-binding domain of kinetochore protein Cenp-F/LEK1;PF10473,Leucine-rich repeats of kinetochore protein Cenp-F/LEK1	IPR018463,Centromere protein Cenp-F, N-terminal;IPR019513,Centromere protein Cenp-F, leucine-rich repeat-containing domain;IPR018302,Kinetochore protein Cenp-F/LEK1, Rb protein-binding domain	ENOG410IGJF,-;ENOG410XS5F,-	GO:0010389,biological_process,regulation of G2/M transition of mitotic cell cycle;GO:0000775,cellular_component,chromosome, centromeric region;GO:0097539,cellular_component,ciliary transition fiber;GO:0008134,molecular_function,transcription factor binding;GO:0016363,cellular_component,nuclear matrix;GO:0005635,cellular_component,nuclear envelope;GO:0005634,cellular_component,nucleus;GO:0005737,c…	-
Atf3	39.1370963988344	36.6702008565117	41.1361826496255	12.6080814003072	13.1524509867573	12.541294346042	1.62925130028166	5.80913788814141	606.838391495843	7.91259389007309e-11	3.73965558128765e-08	Q4FJW1,Activating transcription factor 3	NP_031524.2,cyclic AMP-dependent transcription factor ATF-3	PF00170,bZIP transcription factor	IPR000837,AP-1 transcription factor;IPR029812,cAMP-dependent transcription factor ATF-3;IPR004827,Basic-leucine zipper domain	KOG1414,Transcriptional activator FOSB/c-Fos and related bZIP transcription factors;ENOG4111CH5,-	GO:0001078,molecular_function,transcriptional repressor activity, RNA polymerase II proximal promoter sequence-specific DNA binding;GO:0006094,biological_process,gluconeogenesis;GO:0000122,biological_process,negative regulation of transcription by RNA polymerase II;GO:1990622,cellular_component,CHOP-ATF3 complex;GO:0044212,molecular_function,transcription regulatory region DNA binding;GO:0046982,…	K09032,ko05166,HTLV-I infection
Txlnb	1.84342651706235	1.72697837560041	1.72945085640895	0.957879773429096	0.737799230841587	0.668833475618921	1.19283136628956	2.83741863190582	90.4313651918703	1.41819435343503e-06	4.8961641834208e-05	A0A0G2K2T1,Taxilin beta	XP_006227719.1,beta-taxilin isoform X1	PF09728,Myosin-like coiled-coil protein	IPR026183,Taxilin family	-	GO:0005737,cellular_component,cytoplasm;GO:0019905,molecular_function,syntaxin binding	-
Tnfaip3	2.78225105801196	2.86553518033949	2.82281172561628	1.39135152254522	1.51403258712888	1.20618919306681	1.06117731941518	3.93528103470822	142.927862852855	1.4651449479127e-07	8.73098985047452e-06	Q3U695,Uncharacterized protein	-	PF02338,OTU-like cysteine protease;PF01754,A20-like zinc finger	IPR002653,Zinc finger, A20-type;IPR003323,OTU domain;IPR033478,A20 peptidase	ENOG41117NJ,-;ENOG410IQZK,-	GO:0003677,molecular_function,DNA binding;GO:0016579,biological_process,protein deubiquitination;GO:0008270,molecular_function,zinc ion binding;GO:0016567,biological_process,protein ubiquitination	-
Eya4	0.478099121190802	0.606791240884007	0.519023855707462	0.219361780174602	0.22793258680692	0.271197408389711	1.18687321415636	0.799671446749687	32.8362444131838	0.000142479874002048	0.00176248118508309	Q8BY78,Eyes absent homolog	NP_001334301.1,eyes absent homolog 4 isoform 2;NP_034297.2,eyes absent homolog 4 isoform 1	PF00702,haloacid dehalogenase-like hydrolase	IPR028472,Eyes absent family;IPR028478,Eyes absent homologue 4;IPR006545,EYA domain;IPR038102,EYA domain superfamily	KOG3107,Predicted haloacid dehalogenase-like hydrolase (eyes absent);ENOG410XT12,-	GO:0016787,molecular_function,hydrolase activity;GO:0004725,molecular_function,protein tyrosine phosphatase activity;GO:0004721,molecular_function,phosphoprotein phosphatase activity;GO:0035335,biological_process,peptidyl-tyrosine dephosphorylation;GO:0007605,biological_process,sensory perception of sound;GO:0046872,molecular_function,metal ion binding;GO:0006355,biological_process,regulation of …	-
Cd24a	2.64603773313312	2.49074064311947	2.02395163081459	6.62941908308137	7.16620052920958	6.50473340994088	-1.48666188632102	3.56929789927113	234.340376966983	1.16887742556907e-08	1.35768084702116e-06	A0A1L1SQ70,CD24a antigen	-	-	IPR028029,Signal transducer CD24	-	GO:0007155,biological_process,cell adhesion	-
Egr2	0.737268803719777	0.656647584695269	0.57627227863835	0.234536777955564	0.309312167240751	0.207113063252973	1.38262153759151	0.722937100140562	40.5724476669331	5.79184591257632e-05	0.000870428071028191	Q3U207,Early growth response 2, isoform CRA_c	NP_034248.2,E3 SUMO-protein ligase EGR2 isoform 1;NP_001334387.1,E3 SUMO-protein ligase EGR2 isoform 2	PF00096,Zinc finger, C2H2 type;PF11928,omain of unknown function (DUF3446)	IPR013087,Zinc finger C2H2-type;IPR036236,Zinc finger C2H2 superfamily;IPR021849,Early growth response protein	KOG1721,FOG: Zn-finger;COG5048,FOG: Zn-finger	GO:0006355,biological_process,regulation of transcription, DNA-templated;GO:0007611,biological_process,learning or memory;GO:0003677,molecular_function,DNA binding;GO:0031625,molecular_function,ubiquitin protein ligase binding;GO:0071837,molecular_function,HMG box domain binding;GO:0045944,biological_process,positive regulation of transcription by RNA polymerase II;GO:0003700,molecular_function,D…	K12496,ko05166,HTLV-I infection;K12496,ko05203,Viral carcinogenesis;K12496,ko05161,Hepatitis B
Rtkn2	0.112909653643402	0.112630390838736	0.0588358032213542	0.221035895076481	0.189479492389413	0.234228959997871	-1.13733208160296	-0.05653205754786	15.1320989407474	0.00261277016221614	0.0173837999239487	E9QP76,Rhotekin-2	NP_001074815.1,rhotekin-2	PF08174,Cell division protein anillin;PF00169,PH domain	IPR030469,Rhotekin-2;IPR012966,Anillin homology domain;IPR011072,HR1 rho-binding domain;IPR001849,Pleckstrin homology domain;IPR011993,PH-like domain superfamily	ENOG410IIHF,-;ENOG410ZX8Y,-	GO:0030097,biological_process,hemopoiesis;GO:0007165,biological_process,signal transduction	-
Tmem26	0.334726166201874	0.512330691140468	0.452204157419233	0.182019909440208	0.264784395378554	0.182168420912834	1.06697131466289	0.805966101478917	19.2541970879283	0.00113624045935049	0.0090489899685403	D4ADJ8,Transmembrane protein 26	NP_001101093.1,transmembrane protein 26	PF09772,Transmembrane protein 26	IPR019169,Transmembrane protein 26	ENOG410XS6J,-;KOG4610,Uncharacterized conserved protein	GO:0016021,cellular_component,integral component of membrane;GO:0016020,cellular_component,membrane	-
Gstt4	0.823258648521674	1.48902973229968	1.70495925421881	0.681847685029407	0.386448292778407	0.273691447823599	1.65357139116394	0.00090519044057564	18.302811280077	0.00136152410818909	0.0104543694268009	A0A1U7QC56,glutathione S-transferase theta-4	XP_005070804.1,glutathione S-transferase theta-4	-	IPR004045,Glutathione S-transferase, N-terminal;IPR036282,Glutathione S-transferase, C-terminal domain superfamily;IPR010987,Glutathione S-transferase, C-terminal-like;IPR036249,Thioredoxin-like superfamily	-	GO:0016740,molecular_function,transferase activity	-
Gadd45b	15.5340673389119	13.8882727671571	13.7917675553583	6.39191810894866	6.41524007354201	5.08862878132816	1.28753316410101	3.70299784844329	175.720350527109	5.13531687806948e-08	4.18956268635835e-06	Q5U3Z2,Growth arrest and DNA-damage-inducible 45 beta	NP_001008322.1,growth arrest and DNA damage-inducible protein GADD45 beta	PF01248,Ribosomal protein L7Ae/L30e/S12e/Gadd45 family	IPR029064,50S ribosomal protein L30e-like;IPR004038,Ribosomal protein L7Ae/L30e/S12e/Gadd45;IPR024824,Growth arrest and DNA damage-inducible protein GADD45	ENOG410IH6M,-;ENOG4111K8B,-	GO:0006469,biological_process,negative regulation of protein kinase activity;GO:0000185,biological_process,activation of MAPKKK activity;GO:0005737,cellular_component,cytoplasm;GO:1900745,biological_process,positive regulation of p38MAPK cascade;GO:0046330,biological_process,positive regulation of JNK cascade;GO:0051726,biological_process,regulation of cell cycle;GO:0006950,biological_process,res…	K04402,ko04210,Apoptosis;K04402,ko04010,MAPK signaling pathway;K04402,ko04110,Cell cycle;K04402,ko04068,FoxO signaling pathway;K04402,ko04115,p53 signaling pathway
Phlda1	12.6966214238412	11.9406821836623	12.1614939403737	1.94616842855435	2.40498339755786	2.03777867369576	2.53359647830437	4.00463990875877	767.755145215102	2.26636177058408e-11	1.82722084868385e-08	F1LNT5,Pleckstrin homology-like domain family A member 1	NP_058876.2,pleckstrin homology-like domain family A member 1	-	IPR001849,Pleckstrin homology domain	ENOG4111IXF,-;ENOG410IXHQ,-	GO:0045210,biological_process,FasL biosynthetic process;GO:0005634,cellular_component,nucleus;GO:0005730,cellular_component,nucleolus	-
Gm28592	19.1020277759445	18.2477844349997	16.4428998886691	2.9783468258848	3.28813519558874	2.77621376305169	2.58198420995089	2.98110745665835	530.892872828228	1.60727419836853e-10	5.95386490887542e-08	A0A1U7Q8W6,pleckstrin homology-like domain family A member 1	XP_005068122.1,pleckstrin homology-like domain family A member 1	-	IPR001849,Pleckstrin homology domain	-	-	-
Il23a	8.8946137461862	8.86604699123651	10.0862490211124	3.6538990032792	3.65604540121558	3.983529682083	1.32151218443536	3.17117449226281	144.160426984502	1.40302500392958e-07	8.47130427482768e-06	G3HRP0,Interleukin-23 subunit alpha	XP_007644861.1,interleukin-23 subunit alpha isoform X1	PF16649,Interleukin 23 subunit alpha	IPR009079,Four-helical cytokine-like, core;IPR010831,Interleukin-23 alpha	-	GO:0032819,biological_process,positive regulation of natural killer cell proliferation;GO:0090023,biological_process,positive regulation of neutrophil chemotaxis;GO:0032760,biological_process,positive regulation of tumor necrosis factor production;GO:0042102,biological_process,positive regulation of T cell proliferation;GO:0042509,biological_process,regulation of tyrosine phosphorylation of STAT …	K05426,ko05323,Rheumatoid arthritis;K05426,ko05133,Pertussis;K05426,ko04630,Jak-STAT signaling pathway;K05426,ko04060,Cytokine-cytokine receptor interaction;K05426,ko05152,Tuberculosis;K05426,ko05321,Inflammatory bowel disease (IBD)
Osbp2	17.6934255340612	16.8302502569221	15.5202901496349	5.2813644731497	5.51275081322625	5.0297870637147	1.67847379109562	6.13191635166409	959.566225758536	6.90206890365217e-12	9.45997563934567e-09	D3ZHG4,Oxysterol-binding protein	-	PF01237,Oxysterol-binding protein;PF00169,PH domain	IPR000648,Oxysterol-binding protein;IPR037239,Oxysterol-binding protein superfamily;IPR001849,Pleckstrin homology domain;IPR018494,Oxysterol-binding protein, conserved site;IPR011993,PH-like domain superfamily	ENOG410XP9E,-;KOG1737,Oxysterol-binding protein	GO:0007286,biological_process,spermatid development;GO:0006869,biological_process,lipid transport;GO:0015485,molecular_function,cholesterol binding;GO:0097440,cellular_component,apical dendrite	-
Lif	2.8219938013092	1.99020674759603	2.93851023410652	0.112743550343838	0.230636338871113	0.124450961791972	4.00303599379451	2.60707818764089	239.361962805872	1.50088788483673e-08	1.61977711413955e-06	Q3U1H5,Uncharacterized protein	-	PF01291,LIF / OSM family	IPR009079,Four-helical cytokine-like, core;IPR001581,Leukemia inhibitory factor /oncostatin;IPR019827,Leukemia inhibitory factor /oncostatin, conserved site;IPR003624,Leukemia inhibitory factor	ENOG410ITBQ,-;ENOG410YVPP,-	GO:0006955,biological_process,immune response;GO:0005146,molecular_function,leukemia inhibitory factor receptor binding;GO:0010469,biological_process,regulation of signaling receptor activity;GO:0005576,cellular_component,extracellular region;GO:0005125,molecular_function,cytokine activity	-
Upp1	9.1662889645133	8.87508936450651	9.37535473044977	0.969114467355087	1.21812009675499	1.68399095928097	2.83113362182258	3.37739389249482	378.238194931892	9.61388072480157e-10	1.99648256385046e-07	Q5SUC8,Uridine phosphorylase	NP_001152873.1,-;XP_006514730.1,-;NP_033503.2,uridine phosphorylase 1;NP_001152874.1,-	PF01048,Phosphorylase superfamily	IPR010059,Uridine phosphorylase, eukaryotic;IPR035994,Nucleoside phosphorylase superfamily;IPR000845,Nucleoside phosphorylase domain;IPR018016,Nucleoside phosphorylase, conserved site	COG2820,Uridine phosphorylase;KOG3728,Uridine phosphorylase	GO:0042149,biological_process,cellular response to glucose starvation;GO:0006218,biological_process,uridine catabolic process;GO:0016757,molecular_function,transferase activity, transferring glycosyl groups;GO:0044206,biological_process,UMP salvage;GO:0009116,biological_process,nucleoside metabolic process;GO:0006220,biological_process,pyrimidine nucleotide metabolic process;GO:0005737,cellular_c…	K00757,ko00983,Drug metabolism - other enzymes;K00757,ko00240,Pyrimidine metabolism
Mir146	238.961296142258	250.590861498462	282.01041425129	96.200602476079	106.574264280553	110.770929145762	1.31708844465139	3.57476059659193	146.029213196954	1.3146906594702e-07	8.1534616193206e-06	-	-	-	-	-	-	-
Irgm1	10.564262509204	10.1387291238856	9.6991176042952	4.3261213863648	4.07852606137458	3.7643738425682	1.34140204309131	5.37252864020838	519.676361059331	1.79960724720403e-10	6.03705637766197e-08	A0A1G5SJL2,Immunity related GTPase family M member 1	-	-	IPR030385,IRG-type guanine nucleotide-binding (G) domain;IPR007743,Immunity-related GTPases-like;IPR027417,P-loop containing nucleoside triphosphate hydrolase	-	GO:0005525,molecular_function,GTP binding;GO:0016020,cellular_component,membrane	-
Gm5431	0.810862051734788	0.797301429325852	0.816891404591464	0.238105795570153	0.321631648126099	0.392494229576961	1.35032567162941	1.19537530164976	47.9876819553282	2.76099970763757e-05	0.000501886763831308	Q5NCB3,Predicted gene 5431	-	PF05049,Interferon-inducible GTPase (IIGP)	IPR030385,IRG-type guanine nucleotide-binding (G) domain;IPR007743,Immunity-related GTPases-like;IPR027417,P-loop containing nucleoside triphosphate hydrolase	ENOG410IJSM,-;ENOG41125KF,-	GO:0035458,biological_process,cellular response to interferon-beta;GO:0005525,molecular_function,GTP binding;GO:0006952,biological_process,defense response;GO:0016020,cellular_component,membrane;GO:0003924,molecular_function,GTPase activity;GO:0005789,cellular_component,endoplasmic reticulum membrane	-
Olfr56	1.10435944238034	1.27867535403698	1.47463634772128	0.540483187123316	0.589680742981025	0.5608110896709	1.21096959817032	2.11292636917505	59.9797463856232	9.98802455587083e-06	0.000225528607187423	D3ZNH9,Olfactory receptor	NP_999999.1,olfactory receptor Olr1386;XP_006246238.1,-	PF13853,Olfactory receptor	IPR017452,GPCR, rhodopsin-like, 7TM;IPR000725,Olfactory receptor;IPR000276,G protein-coupled receptor, rhodopsin-like	ENOG410IJNK,-;ENOG4111BJF,-	GO:0050896,biological_process,response to stimulus;GO:0004984,molecular_function,olfactory receptor activity;GO:0007608,biological_process,sensory perception of smell;GO:0007186,biological_process,G-protein coupled receptor signaling pathway;GO:0004871,molecular_function,signal transducer activity;GO:0050911,biological_process,detection of chemical stimulus involved in sensory perception of smell…	K04257,ko04740,Olfactory transduction
Slc22a4	0.466113870992521	0.489432650201697	0.596562319697601	0.240126539363346	0.168418343812211	0.339278767752498	1.08362688481077	0.121359569199902	13.3214865828539	0.00394459676461329	0.0239967346896537	A0A1A6HP21,Uncharacterized protein	-	PF00083,Sugar (and other) transporter	IPR036259,MFS transporter superfamily;IPR020846,Major facilitator superfamily domain;IPR005829,Sugar transporter, conserved site;IPR005828,Major facilitator, sugar transporter-like	-	GO:0055085,biological_process,transmembrane transport;GO:0022857,molecular_function,transmembrane transporter activity;GO:0005215,molecular_function,transporter activity;GO:0016021,cellular_component,integral component of membrane;GO:0016020,cellular_component,membrane	-
Csf2	79.5413507925137	79.3223059188453	100.220392393977	6.28369131369487	7.70366556890029	7.98508483597742	3.57238933254729	5.24392172968742	633.598393226463	5.06820742006464e-10	1.3493616432466e-07	Q5SX78,Colony stimulating factor 2	NP_034099.2,granulocyte-macrophage colony-stimulating factor precursor	PF01109,ranulocyte-macrophage colony-stimulating factor	IPR009079,Four-helical cytokine-like, core;IPR000773,Granulocyte-macrophage colony-stimulating factor	ENOG411164J,-;ENOG410JBQ7,-	GO:0008083,molecular_function,growth factor activity;GO:0032747,biological_process,positive regulation of interleukin-23 production;GO:0042531,biological_process,positive regulation of tyrosine phosphorylation of STAT protein;GO:0005576,cellular_component,extracellular region;GO:0005615,cellular_component,extracellular space;GO:0010469,biological_process,regulation of signaling receptor activity;…	K05427,ko04640,Hematopoietic cell lineage;K05427,ko04060,Cytokine-cytokine receptor interaction;K05427,ko05202,Transcriptional misregulation in cancer;K05427,ko04664,Fc epsilon RI signaling pathway;K05427,ko05146,Amoebiasis;K05427,ko04650,Natural killer cell mediated cytotoxicity;K05427,ko04668,TNF signaling pathway;K05427,ko05132,Salmonella infection;K05427,ko05323,Rheumatoid arthritis;K05427,ko…
Gm12223	9.37092387349168	7.77570232337485	8.34448808016951	0.464426556814107	0.814340969228361	0.512653109654431	3.78049859925781	1.33056479425243	269.1263736456	5.700485738926e-09	7.85727130313365e-07	Q14AD9,Colony stimulating factor 2	-	PF01109,ranulocyte-macrophage colony-stimulating factor	IPR009079,Four-helical cytokine-like, core;IPR000773,Granulocyte-macrophage colony-stimulating factor	ENOG411164J,-;ENOG410JBQ7,-	GO:0006955,biological_process,immune response;GO:0008083,molecular_function,growth factor activity;GO:0010469,biological_process,regulation of signaling receptor activity;GO:0005129,molecular_function,granulocyte macrophage colony-stimulating factor receptor binding;GO:0005576,cellular_component,extracellular region	-
Igtp	10.4075227093642	11.2557579755213	11.997819107246	4.97225821063887	5.38705479940581	5.06020564971662	1.14670021555136	4.06266471977803	160.444233804599	8.16059312843168e-08	5.82853934652944e-06	Q9DCE9,Interferon gamma-induced GTPase	NP_061208.3,interferon gamma induced GTPase	PF05049,Interferon-inducible GTPase (IIGP)	IPR030385,IRG-type guanine nucleotide-binding (G) domain;IPR007743,Immunity-related GTPases-like;IPR027417,P-loop containing nucleoside triphosphate hydrolase	-	GO:0035458,biological_process,cellular response to interferon-beta;GO:0005525,molecular_function,GTP binding;GO:0006952,biological_process,defense response;GO:0016020,cellular_component,membrane;GO:0003924,molecular_function,GTPase activity;GO:0005829,cellular_component,cytosol;GO:0005789,cellular_component,endoplasmic reticulum membrane	K14140,ko05145,Toxoplasmosis
Irgm2	9.0466978154215	8.22371910623456	8.77079987709878	3.88759010484394	3.7287547469058	3.85848571376981	1.20093210983419	4.53848388002399	295.818042069399	3.48294733254428e-09	5.73050043549715e-07	A0A140LIF8,Immunity-related GTPase family M member 2	-	PF05049,Interferon-inducible GTPase (IIGP)	IPR030385,IRG-type guanine nucleotide-binding (G) domain;IPR007743,Immunity-related GTPases-like;IPR027417,P-loop containing nucleoside triphosphate hydrolase	-	GO:0019901,molecular_function,protein kinase binding;GO:0005525,molecular_function,GTP binding;GO:0033138,biological_process,positive regulation of peptidyl-serine phosphorylation;GO:0000045,biological_process,autophagosome assembly;GO:0061739,biological_process,protein lipidation involved in autophagosome assembly;GO:0061635,biological_process,regulation of protein complex stability;GO:0020003,c…	-
4930438A08Rik	0.748100631581403	0.810214646213014	0.935582036700006	0.175740961775811	0.0913037175245686	0.103461382473976	2.78181607092884	0.152929375024135	79.6118117804044	2.62492211099952e-06	7.97720231781804e-05	Q5SPH3,Amine oxidase	XP_003689220.2,-;XP_001477520.3,L-amino-acid oxidase isoform X1	PF13450,NAD(P)-binding Rossmann-like domain;PF00890,AD binding domain;PF00070,Pyridine nucleotide-disulphide oxidoreductase;PF01593,lavin containing amine oxidoreductase	IPR002937,Amine oxidase;IPR036188,FAD/NAD(P)-binding domain superfamily;IPR001613,Flavin amine oxidase	COG1231,Monoamine oxidase;ENOG410JJXJ,-	GO:0055114,biological_process,oxidation-reduction process;GO:0016491,molecular_function,oxidoreductase activity;GO:0005575,cellular_component,cellular_component;GO:0008150,biological_process,biological_process;GO:0003674,molecular_function,molecular_function	K03334,ko00950,Isoquinoline alkaloid biosynthesis;K03334,ko00270,Cysteine and methionine metabolism;K03334,ko00380,Tryptophan metabolism;K03334,ko00250,Alanine, aspartate and glutamate metabolism;K03334,ko00360,Phenylalanine metabolism;K03334,ko00280,Valine, leucine and isoleucine degradation;K03334,ko00350,Tyrosine metabolism;K03334,ko00400,Phenylalanine, tyrosine and tryptophan biosynthesis
Xaf1	9.71054084129844	9.60277282674205	8.31739879633777	2.73248024085894	2.53697864757686	2.67852229986049	1.81811508846863	4.80684227945397	643.4818407912	5.79616121681975e-11	3.05546867837429e-08	D3ZPQ3,XIAP associated factor-1	-	-	IPR031220,XIAP-associated factor 1	ENOG410IK96,-;ENOG4110HW5,-	GO:0005515,molecular_function,protein binding;GO:0006915,biological_process,apoptotic process;GO:0031333,biological_process,negative regulation of protein complex assembly;GO:0034097,biological_process,response to cytokine;GO:0035456,biological_process,response to interferon-beta;GO:0005634,cellular_component,nucleus	-
Gm6733	0.554545178589539	0.674035065531679	0.679921250976775	0.127717303123879	0.273709047990644	0.4511347364959	1.15893457063179	5.85789365829894e-05	10.9032404933771	0.00723344885188367	0.0377607654995076	Q6IAX9,SRPR protein	-	PF04086,Signal recognition particle, alpha subunit, N-terminal;PF00448,SRP54-type protein, GTPase domain;PF02881,SRP54-type protein, helical bundle domain	IPR027417,P-loop containing nucleoside triphosphate hydrolase;IPR007222,Signal recognition particle receptor, alpha subunit, N-terminal;IPR011012,Longin-like domain superfamily;IPR036225,SRP/SRP receptor, N-terminal;IPR003593,AAA+ ATPase domain;IPR000897,Signal recognition particle, SRP54 subunit, GTPase domain;IPR013822,Signal recognition particle, SRP54 subunit, helical bundle	KOG0781,Signal recognition particle receptor, alpha subunit;COG0552,Signal recognition particle GTPase	GO:0006614,biological_process,SRP-dependent cotranslational protein targeting to membrane;GO:0005047,molecular_function,signal recognition particle binding;GO:0005785,cellular_component,signal recognition particle receptor complex;GO:0005525,molecular_function,GTP binding;GO:0003924,molecular_function,GTPase activity;GO:0006886,biological_process,intracellular protein transport	-
Cpd	23.7008515739333	21.6380353117856	20.3943733850355	9.6532943849369	10.4184560422258	9.73957229967384	1.15783021719887	7.05548879977396	439.953961378058	4.33809069688864e-10	1.23870564774074e-07	F1LPC6,Carboxypeptidase D	-	PF00246,Zinc carboxypeptidase;PF13620,Carboxypeptidase regulatory-like domain	IPR000834,Peptidase M14, carboxypeptidase A;IPR008969,Carboxypeptidase-like, regulatory domain superfamily;IPR034224,Carboxypeptidase D, carboxypeptidase-like domain 2;IPR015567,Peptidase M14B, caboxypeptidase D;IPR034241,Carboxypeptidase D, carboxypeptidase-like domain 1	ENOG410XX0H,-;KOG2649,Zinc carboxypeptidase	GO:0006508,biological_process,proteolysis;GO:0004185,molecular_function,serine-type carboxypeptidase activity;GO:0004181,molecular_function,metallocarboxypeptidase activity;GO:0016021,cellular_component,integral component of membrane;GO:0016020,cellular_component,membrane;GO:0008270,molecular_function,zinc ion binding	-
Nos2	2.71135949939144	2.17464653649512	2.50270197549021	0.583585863775478	0.77964103672271	0.49080841685864	1.98845194461613	2.79110518802567	163.555041601325	7.40174218873908e-08	5.48369072642475e-06	M0RDG2,Nitric oxide synthase	-	PF02898,Nitric oxide synthase, oxygenase domain;PF00175,Oxidoreductase NAD-binding domain;PF00258,lavodoxin;PF00667,AD binding domain	IPR001709,Flavoprotein pyridine nucleotide cytochrome reductase;IPR017938,Riboflavin synthase-like beta-barrel;IPR017927,Ferredoxin reductase-type FAD-binding domain;IPR012144,Nitric-oxide synthase, eukaryote;IPR004030,Nitric oxide synthase, N-terminal;IPR008254,Flavodoxin/nitric oxide synthase;IPR003097,FAD-binding, type 1;IPR023173,NADPH-cytochrome p450 reductase, FAD-binding, alpha-helical dom…	KOG1158,NADP/FAD dependent oxidoreductase;COG4362,Nitric oxide synthase, oxygenase domain;COG0369,Sulfite reductase, alpha subunit (flavoprotein)	GO:0030863,cellular_component,cortical cytoskeleton;GO:0005102,molecular_function,signaling receptor binding;GO:1900015,biological_process,regulation of cytokine production involved in inflammatory response;GO:0001666,biological_process,response to hypoxia;GO:0050660,molecular_function,flavin adenine dinucleotide binding;GO:0071346,biological_process,cellular response to interferon-gamma;GO:00055…	-
Lgals9	17.1451222051741	16.7059503438055	14.6865535540889	7.28652016699269	7.42217618373913	6.20653310855379	1.23262559158574	4.63715056744038	249.08793157901	8.52030898641695e-09	1.07268534587324e-06	G3X9T7,Galectin	NP_034838.2,galectin-9 isoform 1	PF00337,alactoside-binding lectin	IPR001079,Galectin, carbohydrate recognition domain;IPR013320,Concanavalin A-like lectin/glucanase domain superfamily	ENOG4111EA0,-;KOG3587,Galectin, galactose-binding lectin	GO:0030246,molecular_function,carbohydrate binding	-
Tmem98	0.92047987570354	0.628531969801274	0.666181262438971	0.225245458050687	0.380324992364664	0.33151358468774	1.19827178909312	-0.0550101944585152	16.4540115174433	0.00197155433821197	0.0140886985190476	G3GTS8,Transmembrane protein 98	XP_003495835.1,-	PF13324,rap2 and cyclin-D-interacting	IPR029668,Transmembrane protein 98	-	GO:0005783,cellular_component,endoplasmic reticulum;GO:0016021,cellular_component,integral component of membrane;GO:0016020,cellular_component,membrane	-
Ccl2	2.25647660801037	2.50970937678119	2.1030956093482	0.107740431457754	0.251887540569757	0.380570603722376	3.18049231422347	0.644430830377372	113.769059023428	4.58969584375002e-07	2.08299242498139e-05	Q5SVU3,C-C motif chemokine	NP_035463.1,C-C motif chemokine 2 precursor	PF00048,Small cytokines (intecrine/chemokine), interleukin-8 like	IPR000827,CC chemokine, conserved site;IPR036048,Chemokine interleukin-8-like superfamily;IPR001811,Chemokine interleukin-8-like domain	ENOG410YXJU,-;ENOG410J1ST,-	GO:0014823,biological_process,response to activity;GO:0032967,biological_process,positive regulation of collagen biosynthetic process;GO:0009408,biological_process,response to heat;GO:0071392,biological_process,cellular response to estradiol stimulus;GO:0001666,biological_process,response to hypoxia;GO:0045471,biological_process,response to ethanol;GO:0009612,biological_process,response to mechan…	K14624,ko04062,Chemokine signaling pathway;K14624,ko05144,Malaria;K14624,ko04933,AGE-RAGE signaling pathway in diabetic complications;K14624,ko05168,Herpes simplex infection;K14624,ko04668,TNF signaling pathway;K14624,ko05323,Rheumatoid arthritis;K14624,ko04621,NOD-like receptor signaling pathway;K14624,ko05164,Influenza A;K14624,ko05142,Chagas disease (American trypanosomiasis);K14624,ko04060,Cy…
Slfn5os	6.3085656272554	5.87181182314348	5.5775754163612	1.44638107349003	1.95087128744362	2.01414056584376	1.71428309531804	2.12962803254428	140.631289210687	1.58981447262307e-07	9.23304964481855e-06	Q9DAQ2,MCG1050995	-	-	-	-	-	-
Slfn5	15.870608402817	16.8175522188496	18.2544775949882	4.83573323494018	4.67475827545656	5.60530987805528	1.77490480804157	6.13174044465884	382.536898075891	1.44969505555654e-09	2.87964064224028e-07	A0A1G5SK44,Schlafen family member 5	-	-	IPR027417,P-loop containing nucleoside triphosphate hydrolase;IPR029684,Schlafen family;IPR018647,Domain of unknown function DUF2075;IPR007421,Schlafen, AAA domain;IPR029671,Schlafen family member 5;IPR038461,Schlafen, AAA domain superfamily	-	GO:0005524,molecular_function,ATP binding;GO:0005634,cellular_component,nucleus	-
Slfn8	19.4430092379647	18.5986158895852	19.864137843252	9.5455494018962	9.52924245389883	9.09106518619457	1.05979971879165	5.8814483507293	359.380061405494	1.25761642864575e-09	2.53483687809098e-07	A0A1G5SJB6,Schlafen family member 8	-	-	IPR027417,P-loop containing nucleoside triphosphate hydrolase;IPR029679,Schlafen family member 13;IPR018647,Domain of unknown function DUF2075;IPR007421,Schlafen, AAA domain;IPR029684,Schlafen family;IPR038461,Schlafen, AAA domain superfamily	-	GO:0005524,molecular_function,ATP binding	-
Gm11425	26.0333611833955	28.4959735224361	28.6167659045647	13.9104147016852	13.4306301752254	13.4796885121666	1.05107635103395	3.38264206162258	126.231040114308	2.73452117128528e-07	1.44707904145313e-05	Q5BLK0,MCG18564, isoform CRA_a	NP_033102.2,60S ribosomal protein L12	PF00298,Ribosomal protein L11, RNA binding domain;PF03946,Ribosomal protein L11, N-terminal domain	IPR020784,Ribosomal protein L11, N-terminal;IPR036769,Ribosomal protein L11, C-terminal domain superfamily;IPR020783,Ribosomal protein L11, C-terminal;IPR020785,Ribosomal protein L11, conserved site;IPR000911,Ribosomal protein L11/L12;IPR036796,Ribosomal protein L11/L12, N-terminal domain superfamily	KOG0886,40S ribosomal protein S2;COG0080,Ribosomal protein L11	GO:0005730,cellular_component,nucleolus;GO:0005737,cellular_component,cytoplasm;GO:0003735,molecular_function,structural constituent of ribosome;GO:0005634,cellular_component,nucleus;GO:0005840,cellular_component,ribosome;GO:0006412,biological_process,translation;GO:0030529,,	K02870,ko03010,Ribosome
Slfn2	210.363326004769	225.891141524138	246.732961652534	68.8568190976531	71.2026334633003	77.1375331897917	1.67441065272237	7.97175191991415	402.782509106717	7.49459239940671e-10	1.65678844235917e-07	Q9Z0I6,Schlafen 2	NP_035538.1,schlafen family member 12-like	PF04326,Putative DNA-binding domain	IPR029684,Schlafen family;IPR007421,Schlafen, AAA domain;IPR038461,Schlafen, AAA domain superfamily	ENOG410JAUV,-;ENOG4111BZ2,-	GO:0008285,biological_process,negative regulation of cell proliferation;GO:0005524,molecular_function,ATP binding	-
RP23-392I13.15	1.92173175351728	2.36510356279475	2.27588703255824	1.11151460459276	0.866207409388419	0.37751860794636	1.51661289740154	0.237085703648381	23.8359189720325	0.000513595973370118	0.00478905682830908	A0A1X6RH82,Uncharacterized protein	-	-	-	-	-	-
Slfn1	1.24321160966299	1.60403786499177	1.63414549590985	0.0657771518234572	0.205041502981676	0.232344070298317	3.11712153506981	0.744506486309606	99.495660427814	8.89382151844563e-07	3.43376669667087e-05	Q9Z0I7,Schlafen 1	NP_035537.1,schlafen 1	PF04326,Putative DNA-binding domain	IPR029684,Schlafen family;IPR007421,Schlafen, AAA domain;IPR038461,Schlafen, AAA domain superfamily	-	GO:0005515,molecular_function,protein binding;GO:0005737,cellular_component,cytoplasm;GO:0008285,biological_process,negative regulation of cell proliferation;GO:2000134,biological_process,negative regulation of G1/S transition of mitotic cell cycle;GO:0000122,biological_process,negative regulation of transcription by RNA polymerase II;GO:0005524,molecular_function,ATP binding;GO:0007050,biologica…	-
Slfn4	126.747164650664	131.119157798072	141.994452171699	52.7520146464847	49.6306992588043	51.0223827108582	1.40413032667542	8.52019121569571	411.083141228673	6.20367461185872e-10	1.46599248672648e-07	Q3UV66,Schlafen 4	XP_006532723.1,-;XP_006532726.1,-;NP_035540.2,schlafen 4;NP_001289488.1,-;XP_006532722.1,-;XP_006532724.1,-	PF04326,Putative DNA-binding domain	IPR029684,Schlafen family;IPR007421,Schlafen, AAA domain;IPR038461,Schlafen, AAA domain superfamily	ENOG410JAUV,-;ENOG4111BZ2,-	GO:0008150,biological_process,biological_process;GO:0005575,cellular_component,cellular_component;GO:0005524,molecular_function,ATP binding;GO:0003674,molecular_function,molecular_function	-
Ccl5	1.43529340340822	1.06915906946404	1.24652229345742	0.447010560933578	0.597183377434131	0.338351052371925	1.40841085607587	-0.109636293630253	22.584023732332	0.000630749650376576	0.00563311932425265	Q5XZF2,C-C motif chemokine	NP_038681.2,C-C motif chemokine 5 precursor	PF00048,Small cytokines (intecrine/chemokine), interleukin-8 like	IPR030595,C-C motif chemokine 5;IPR000827,CC chemokine, conserved site;IPR036048,Chemokine interleukin-8-like superfamily;IPR001811,Chemokine interleukin-8-like domain	ENOG410ZUYI,-;ENOG410J0XH,-	GO:0070234,biological_process,positive regulation of T cell apoptotic process;GO:0050863,biological_process,regulation of T cell activation;GO:0048661,biological_process,positive regulation of smooth muscle cell proliferation;GO:0071346,biological_process,cellular response to interferon-gamma;GO:0010759,biological_process,positive regulation of macrophage chemotaxis;GO:0006887,biological_process,…	K12499,ko05168,Herpes simplex infection;K12499,ko04623,Cytosolic DNA-sensing pathway;K12499,ko04060,Cytokine-cytokine receptor interaction;K12499,ko05120,Epithelial cell signaling in Helicobacter pylori infection;K12499,ko05323,Rheumatoid arthritis;K12499,ko04620,Toll-like receptor signaling pathway;K12499,ko05020,Prion diseases;K12499,ko04668,TNF signaling pathway;K12499,ko04621,NOD-like recepto…
Ccl3	494.75207504523	450.918353374141	465.754933175631	101.080075516737	104.904693560753	105.516056645699	2.19840871994824	7.78788718404571	1553.51390320441	5.24459661378767e-13	2.39608137295246e-09	Q5QNW0,C-C motif chemokine	NP_035467.1,C-C motif chemokine 3 precursor	PF00048,Small cytokines (intecrine/chemokine), interleukin-8 like	IPR000827,CC chemokine, conserved site;IPR036048,Chemokine interleukin-8-like superfamily;IPR001811,Chemokine interleukin-8-like domain	ENOG410J4I9,-;ENOG410YXJU,-	GO:0032760,biological_process,positive regulation of tumor necrosis factor production;GO:0006935,biological_process,chemotaxis;GO:0005576,cellular_component,extracellular region;GO:0005615,cellular_component,extracellular space;GO:0010469,biological_process,regulation of signaling receptor activity;GO:0050718,biological_process,positive regulation of interleukin-1 beta secretion;GO:0043525,biolog…	K05408,ko05142,Chagas disease (American trypanosomiasis);K05408,ko05323,Rheumatoid arthritis;K05408,ko04620,Toll-like receptor signaling pathway;K05408,ko04062,Chemokine signaling pathway;K05408,ko04060,Cytokine-cytokine receptor interaction;K05408,ko05132,Salmonella infection
Ccl4	203.835387141875	180.058219888237	142.330181871138	43.4703257178004	47.6298984668677	41.6684447527122	1.99952290838984	6.1838727632442	367.786117116613	4.23235354655684e-09	6.25770802981634e-07	Q5QNV9,C-C motif chemokine	XP_011247134.1,-;NP_038680.1,C-C motif chemokine 4 precursor	PF00048,Small cytokines (intecrine/chemokine), interleukin-8 like	IPR000827,CC chemokine, conserved site;IPR036048,Chemokine interleukin-8-like superfamily;IPR001811,Chemokine interleukin-8-like domain	ENOG410J4I9,-;ENOG410YXJU,-	GO:0035690,biological_process,cellular response to drug;GO:0005125,molecular_function,cytokine activity;GO:0010469,biological_process,regulation of signaling receptor activity;GO:0006955,biological_process,immune response;GO:0008009,molecular_function,chemokine activity;GO:0005576,cellular_component,extracellular region;GO:0006935,biological_process,chemotaxis;GO:0060326,biological_process,cell c…	K12964,ko04062,Chemokine signaling pathway;K12964,ko04623,Cytosolic DNA-sensing pathway;K12964,ko04060,Cytokine-cytokine receptor interaction;K12964,ko05132,Salmonella infection;K12964,ko04064,NF-kappa B signaling pathway;K12964,ko04620,Toll-like receptor signaling pathway
Wfdc17	15.6283695844415	12.5588470513763	10.5113529231682	2.99045392680303	3.04753993737493	3.04706388627625	2.09401500542018	2.12168941375073	154.680273697766	9.82536679207191e-08	6.53720763359891e-06	Q5SSJ1,Activated macrophage/microglia WAP domain protein	NP_001075426.1,activated macrophage/microglia WAP domain protein precursor	PF00095,WAP-type (Whey Acidic Protein) 'four-disulfide core'	IPR036645,Elafin-like superfamily;IPR008197,WAP-type 'four-disulfide core' domain	ENOG4111T0F,-;KOG4802,Adhesion-type protein	GO:0010951,biological_process,negative regulation of endopeptidase activity;GO:0030414,molecular_function,peptidase inhibitor activity;GO:0008150,biological_process,biological_process;GO:0004867,molecular_function,serine-type endopeptidase inhibitor activity;GO:0010466,biological_process,negative regulation of peptidase activity;GO:0005575,cellular_component,cellular_component;GO:0005576,cellular…	-
Srcin1	1.55299680012668	1.96095661639192	2.13978146363061	0.8209825385992	0.844728945690464	0.747643254456482	1.2556765125319	3.70334802137325	90.2505923907136	1.43205986853315e-06	4.91712437297118e-05	B1AQX9,SRC kinase-signaling inhibitor 1	NP_061361.2,SRC kinase signaling inhibitor 1	PF03915,Actin interacting protein 3	IPR026727,SRC kinase signalling inhibitor 1;IPR022782,Actin interacting protein 3-like, C-terminal	ENOG410IHFG,-;ENOG410XTBA,-	GO:0019904,molecular_function,protein domain specific binding;GO:0030334,biological_process,regulation of cell migration;GO:0019901,molecular_function,protein kinase binding;GO:0030175,cellular_component,filopodium;GO:0030425,cellular_component,dendrite;GO:0005737,cellular_component,cytoplasm;GO:0015629,cellular_component,actin cytoskeleton;GO:0030424,cellular_component,axon;GO:0043025,cellular_c…	-
Gm11611	0.944660405369458	0.807706241735574	1.35368936846055	0.462325079181464	0.396320793470615	0.28578671090238	1.44575802783202	0.0650055805107846	20.2874480138603	0.000939904291042762	0.00776979988723287	A0A1U8C3W5,uncharacterized protein LOC106021593	XP_012973110.1,-	-	-	-	-	-
Csf3	14.0509711292926	11.6222811797365	11.3945755294622	0.0867718407635699	0.473351297046162	0.229877572736764	5.45857791800733	3.17932889004277	551.67669832737	1.31149022964804e-10	5.28684855516356e-08	Q0VB73,Colony stimulating factor 3	NP_034101.1,granulocyte colony-stimulating factor precursor	PF16647,ranulocyte colony-stimulating factor	IPR009079,Four-helical cytokine-like, core;IPR030473,Interleukin-6/GCSF/MGF, conserved site;IPR030474,Interleukin-6/GCSF/MGF	ENOG4111DA4,-;ENOG410IIM2,-	GO:0019899,molecular_function,enzyme binding;GO:0051897,biological_process,positive regulation of protein kinase B signaling;GO:0005130,molecular_function,granulocyte colony-stimulating factor receptor binding;GO:0030838,biological_process,positive regulation of actin filament polymerization;GO:0014068,biological_process,positive regulation of phosphatidylinositol 3-kinase signaling;GO:0005125,mo…	K05423,ko05144,Malaria;K05423,ko04060,Cytokine-cytokine receptor interaction;K05423,ko04630,Jak-STAT signaling pathway;K05423,ko04151,PI3K-Akt signaling pathway;K05423,ko04640,Hematopoietic cell lineage
Dhx58os	1.88600205398228	2.26768341174851	1.87682152088947	0.769188274773678	0.809232180211872	0.611324360621796	1.48480777517209	1.20367454591601	63.7433242266511	7.52472444559359e-06	0.000178741548095851	Q3U606,Uncharacterized protein	-	PF00271,Helicase conserved C-terminal domain;PF11648,C-terminal domain of RIG-I;PF04851,Type III restriction enzyme, res subunit	IPR006935,Helicase/UvrB, N-terminal;IPR014001,Helicase superfamily 1/2, ATP-binding domain;IPR038557,RIG-I-like receptor, C-terminal domain superfamily;IPR027417,P-loop containing nucleoside triphosphate hydrolase;IPR021673,RIG-I-like receptor, C-terminal regulatory domain;IPR001650,Helicase, C-terminal	KOG0354,DEAD-box like helicase;COG1111,ERCC4-like helicases	GO:0046872,molecular_function,metal ion binding;GO:0016787,molecular_function,hydrolase activity;GO:0003677,molecular_function,DNA binding;GO:0005524,molecular_function,ATP binding;GO:0008270,molecular_function,zinc ion binding	-
Dhx58	8.72852356462523	8.56509274740196	7.94626792095106	2.86661330727925	2.7011962059979	2.76306238367293	1.61972750506682	4.2069177098388	514.637971905852	1.89481589381514e-10	6.18341586681672e-08	Q3U606,Uncharacterized protein	-	PF00271,Helicase conserved C-terminal domain;PF11648,C-terminal domain of RIG-I;PF04851,Type III restriction enzyme, res subunit	IPR006935,Helicase/UvrB, N-terminal;IPR014001,Helicase superfamily 1/2, ATP-binding domain;IPR038557,RIG-I-like receptor, C-terminal domain superfamily;IPR027417,P-loop containing nucleoside triphosphate hydrolase;IPR021673,RIG-I-like receptor, C-terminal regulatory domain;IPR001650,Helicase, C-terminal	KOG0354,DEAD-box like helicase;COG1111,ERCC4-like helicases	GO:0046872,molecular_function,metal ion binding;GO:0016787,molecular_function,hydrolase activity;GO:0003677,molecular_function,DNA binding;GO:0005524,molecular_function,ATP binding;GO:0008270,molecular_function,zinc ion binding	-
Gm11626	26.5194260285745	21.7098339839467	20.254711140209	10.861723797202	12.1947356352916	10.0794067253138	1.05105609835105	2.52279224412904	65.9754768861202	6.4045736816425e-06	0.000159023708117015	A0A1A6GMK1,Uncharacterized protein	-	PF07292,Nmi/IFP 35 domain (NID);PF07334,Interferon-induced 35 kDa protein (IFP 35) N-terminus	IPR012677,Nucleotide-binding alpha-beta plait domain superfamily;IPR009938,Nmi/IFP 35 domain, N-terminal;IPR034460,Interferon-induced 35kDa protein;IPR009909,Nmi/IFP 35 domain	-	-	-
Cd300ld2	1.5009604218648	1.40974654228848	1.65906710477993	0.868143759796304	0.520421243951313	0.76663419273813	1.11836205343408	0.181947729826331	18.0056106017641	0.00144252993729123	0.0109354620135584	A2A7W0,CD300 molecule-like family member D2	-	PF07686,Immunoglobulin V-set domain	IPR013106,Immunoglobulin V-set domain;IPR036179,Immunoglobulin-like domain superfamily;IPR013783,Immunoglobulin-like fold	ENOG410J31V,-;ENOG410ZH9V,-	GO:0016020,cellular_component,membrane;GO:0005575,cellular_component,cellular_component;GO:0008150,biological_process,biological_process;GO:0016021,cellular_component,integral component of membrane;GO:0003674,molecular_function,molecular_function	-
Cd300ld5	6.54243856099009	5.9710537131121	4.72433545279637	2.73422958800418	2.52331004549633	2.47806404554086	1.17302559917114	1.86929815062992	59.3030201329681	1.05268192941649e-05	0.000232710621364233	A2A7W1,CD300 molecule-like family member D4	NP_001095127.1,-;NP_001095126.1,CD300 molecule like family member D4 precursor	PF07686,Immunoglobulin V-set domain	IPR013106,Immunoglobulin V-set domain;IPR036179,Immunoglobulin-like domain superfamily;IPR013783,Immunoglobulin-like fold	ENOG410J31V,-;ENOG410ZH9V,-	GO:0003674,molecular_function,molecular_function;GO:0005575,cellular_component,cellular_component;GO:0008150,biological_process,biological_process;GO:0016021,cellular_component,integral component of membrane;GO:0016020,cellular_component,membrane	-
Cd300ld3	15.6577462189988	16.0275652299325	14.8114300682265	7.19534102106363	7.34563591022265	6.4175504769135	1.16920786714138	3.27920240189368	165.920966027766	6.88021418169993e-08	5.23890086524329e-06	A2A7W1,CD300 molecule-like family member D4	NP_001095127.1,-;NP_001095126.1,CD300 molecule like family member D4 precursor	PF07686,Immunoglobulin V-set domain	IPR013106,Immunoglobulin V-set domain;IPR036179,Immunoglobulin-like domain superfamily;IPR013783,Immunoglobulin-like fold	ENOG410J31V,-;ENOG410ZH9V,-	GO:0003674,molecular_function,molecular_function;GO:0005575,cellular_component,cellular_component;GO:0008150,biological_process,biological_process;GO:0016021,cellular_component,integral component of membrane;GO:0016020,cellular_component,membrane	-
Socs3	20.0393154653391	19.4803602760753	21.97573216578	4.96202265197998	4.97411820429398	4.51290784485002	2.10999999855529	5.20512190882741	717.201190380434	3.25656797644072e-11	2.18462475777463e-08	F1PZ18,Suppressor of cytokine-signaling 3	-	PF07525,SOCS box;PF00017,SH2 domain	IPR028414,Suppressor of cytokine signalling 3;IPR001496,SOCS box domain;IPR036860,SH2 domain superfamily;IPR036036,SOCS box-like domain superfamily;IPR000980,SH2 domain;IPR035863,SOCS3, SH2 domain	ENOG4111V4J,-;KOG4566,Cytokine-inducible SH2 protein	GO:0009968,biological_process,negative regulation of signal transduction;GO:0042532,biological_process,negative regulation of tyrosine phosphorylation of STAT protein;GO:0007259,biological_process,JAK-STAT cascade;GO:0001784,molecular_function,phosphotyrosine residue binding;GO:0016567,biological_process,protein ubiquitination;GO:0046426,biological_process,negative regulation of JAK-STAT cascade;…	-
Rsad2	1.24451587322911	1.20638056218558	1.36989679032289	0.226633292049768	0.176616155987913	0.0875584978411635	2.98354129408411	1.69267723426797	174.385155210888	5.33919617763855e-08	4.27947501817041e-06	A0A0H2UHF4,RCG62278	-	PF04055,Radical SAM superfamily;PF13353,4Fe-4S single cluster domain	IPR007197,Radical SAM;IPR026372,Antiviral radical SAM protein viperin;IPR034395,SPASM/twitch domain-containing;IPR006638,Elp3/MiaB/NifB;IPR013785,Aldolase-type TIM barrel	-	GO:0051607,biological_process,defense response to virus;GO:0051539,molecular_function,4 iron, 4 sulfur cluster binding;GO:0005741,cellular_component,mitochondrial outer membrane;GO:0050709,biological_process,negative regulation of protein secretion;GO:0043621,molecular_function,protein self-association;GO:0034165,biological_process,positive regulation of toll-like receptor 9 signaling pathway;GO:…	-
Cmpk2	1.15548095925069	1.08843341111928	0.850433084398718	0.0958478822693279	0.134450291354776	0.135425061612278	3.05949706459991	0.969374226594908	164.351209149323	7.22117061107064e-08	5.41076710952759e-06	D3ZC63,Cytidine/uridine monophosphate kinase 2	XP_006240001.1,-;XP_006240000.1,UMP-CMP kinase 2, mitochondrial isoform X1	PF02223,Thymidylate kinase	IPR014505,UMP-CMP kinase, mitochondrai;IPR027417,P-loop containing nucleoside triphosphate hydrolase	COG0125,Thymidylate kinase;KOG3327,Thymidylate kinase/adenylate kinase	GO:0006227,biological_process,dUDP biosynthetic process;GO:0006235,biological_process,dTTP biosynthetic process;GO:0004798,molecular_function,thymidylate kinase activity;GO:0005737,cellular_component,cytoplasm;GO:0006165,biological_process,nucleoside diphosphate phosphorylation;GO:0006233,biological_process,dTDP biosynthetic process;GO:0009041,molecular_function,uridylate kinase activity;GO:00041…	-
Nfkbia	104.84831964022	93.5528187340354	90.0927993684888	47.3485377922288	48.8955724123621	41.9495229928717	1.07967700725653	6.81269435825777	294.017652758708	3.595673700954e-09	5.73050043549715e-07	A0A1U7QWG7,NF-kappa-B inhibitor alpha	XP_005080564.1,NF-kappa-B inhibitor alpha	-	IPR020683,Ankyrin repeat-containing domain;IPR002110,Ankyrin repeat;IPR036770,Ankyrin repeat-containing domain superfamily	-	-	-
Flrt2	16.5966837270154	15.9580042186392	15.5199224546233	7.26504850822534	7.13433424874036	7.51638032674945	1.15222597126204	6.49807302697381	538.73272327069	1.48723833672359e-10	5.66224684531486e-08	G3GUD7,Leucine-rich repeat transmembrane protein FLRT2	XP_007643913.1,-;XP_007643910.1,leucine-rich repeat transmembrane protein FLRT2;XP_007630309.1,-;XP_007630310.1,-	PF01463,Leucine rich repeat C-terminal domain;PF00041,ibronectin type III domain;PF13855,Leucine rich repeat	IPR001611,Leucine-rich repeat;IPR003961,Fibronectin type III;IPR000483,Cysteine-rich flanking region, C-terminal;IPR036116,Fibronectin type III superfamily;IPR032675,Leucine-rich repeat domain superfamily;IPR000372,Leucine-rich repeat N-terminal domain;IPR003591,Leucine-rich repeat, typical subtype;IPR013783,Immunoglobulin-like fold	-	GO:0005104,molecular_function,fibroblast growth factor receptor binding;GO:0003007,biological_process,heart morphogenesis;GO:0061343,biological_process,cell adhesion involved in heart morphogenesis;GO:0007411,biological_process,axon guidance;GO:0050919,biological_process,negative chemotaxis;GO:0005911,cellular_component,cell-cell junction;GO:0005887,cellular_component,integral component of plasma…	-
Crip1	2.00529030524019	2.15299766848594	1.69383890594214	4.32894437956728	4.6936518086051	4.511347364959	-1.1852063509857	2.89821334039069	120.350986736233	3.4698675150036e-07	1.72311609277679e-05	A0A0G2JEK2,Cysteine-rich protein 1	-	PF00412,LIM domain	IPR001781,Zinc finger, LIM-type	-	GO:0046872,molecular_function,metal ion binding	-
Ighj4	8.11883137281417	8.26403145479453	6.04374445312689	20.4347684998207	23.8873350973653	13.0327812765482	-1.32464701009078	-0.27857850865741	15.8328014097956	0.00224628595182532	0.0154789317524976	-	-	-	-	-	-	-
Aoah	1.43954579303316	1.71460933923147	1.53011437612612	0.820194824864159	0.803073358333377	0.594290699191854	1.10762036972927	1.79625543341412	48.0604544639919	2.74232242025718e-05	0.000499153666561022	Q4FK10,Aoah protein	-	PF00657,SL-like Lipase/Acylhydrolase	IPR008139,Saposin B type domain;IPR001087,GDSL lipase/esterase;IPR011001,Saposin-like	ENOG410XTCS,-;ENOG410IFCC,-	GO:0016788,molecular_function,hydrolase activity, acting on ester bonds	-
Hist1h2be	0.343654238002716	0.275467715159818	0.174099634452215	0.490546568925737	0.578888321975473	0.680724568100809	-1.13720110090851	0.967638836219483	22.9175734727802	0.000596682615681153	0.00539099006626624	A0A0G2JXI9,Histone H2B	-	PF00125,Core histone H2A/H2B/H3/H4	IPR000558,Histone H2B;IPR009072,Histone-fold;IPR007125,Histone H2A/H2B/H3	-	GO:0000786,cellular_component,nucleosome;GO:0003677,molecular_function,DNA binding;GO:0005694,cellular_component,chromosome;GO:0005634,cellular_component,nucleus;GO:0046982,molecular_function,protein heterodimerization activity;GO:0006334,biological_process,nucleosome assembly	-
Gm11398	1.76149644963736	0.697277653998288	1.01988187646516	2.49048741091565	3.28450857588772	3.21433499753329	-1.41613045673449	-0.382765686288827	15.9307208896042	0.0022000922893184	0.0152630370105466	G3N0M9,Histone H2B	-	PF00125,Core histone H2A/H2B/H3/H4	IPR000558,Histone H2B;IPR009072,Histone-fold;IPR007125,Histone H2A/H2B/H3	KOG1744,Histone H2B;ENOG4111NV5,-	GO:0000786,cellular_component,nucleosome;GO:0003677,molecular_function,DNA binding;GO:0005694,cellular_component,chromosome;GO:0006334,biological_process,nucleosome assembly;GO:0046982,molecular_function,protein heterodimerization activity;GO:0005634,cellular_component,nucleus	-
Cd83	3.71168225816676	3.3734833022185	3.32504652834186	1.11566398249138	1.3153082321461	1.38940236158327	1.45239173586631	2.37919919881936	135.106824495067	1.94503605947281e-07	1.10159769550142e-05	B2GV95,CD83 antigen	NP_001101880.1,CD83 antigen precursor	PF07686,Immunoglobulin V-set domain	IPR003599,Immunoglobulin subtype;IPR013783,Immunoglobulin-like fold;IPR036179,Immunoglobulin-like domain superfamily;IPR013106,Immunoglobulin V-set domain;IPR007110,Immunoglobulin-like domain	ENOG410ZACF,-;ENOG410IKX7,-	GO:0043372,biological_process,positive regulation of CD4-positive, alpha-beta T cell differentiation;GO:0032743,biological_process,positive regulation of interleukin-2 production;GO:0006959,biological_process,humoral immune response;GO:0032733,biological_process,positive regulation of interleukin-10 production;GO:0009897,cellular_component,external side of plasma membrane;GO:0032713,biological_pr…	-
Ctla2b	2.07495852248283	1.71188655070548	1.47010000211195	0.534475200518414	1.08294806021185	0.80236692454371	1.08784324103123	0.657641539866788	18.2611902039247	0.00137253653910185	0.0105094892764972	A0A0R4J245,Protein CTLA-2-beta	NP_001139273.1,protein CTLA-2-beta isoform b	PF08246,Cathepsin propeptide inhibitor domain (I29)	IPR013201,Cathepsin propeptide inhibitor domain (I29);IPR013128,Peptidase C1A	-	GO:0006508,biological_process,proteolysis;GO:0008234,molecular_function,cysteine-type peptidase activity	-
Ell2	27.3055294633485	28.4126782575754	27.890380901049	11.9179469698708	12.405432595122	13.12212033109	1.1785248267981	6.2077961329305	398.935414292723	7.26482604446453e-10	1.63232304533493e-07	B9EKX8,Ell2 protein	-	PF07303,Occludin homology domain;PF10390,RNA polymerase II elongation factor ELL	IPR019464,RNA polymerase II elongation factor ELL, N-terminal;IPR010844,Occludin homology domain;IPR031176,ELL/occludin family;IPR031179,RNA polymerase II elongation factor ELL2;IPR036390,Winged helix DNA-binding domain superfamily	ENOG410ZNGU,-;KOG4796,RNA polymerase II elongation factor	GO:0006368,biological_process,transcription elongation from RNA polymerase II promoter;GO:0008023,cellular_component,transcription elongation factor complex	-
Glrx	44.7031564914165	41.8719119391329	39.7943500943433	19.7814636332837	20.7793175196412	18.9577214176567	1.10311351894077	5.38720689410003	386.163097421637	8.621058034922e-10	1.85188527666585e-07	Q3U6L3,Glutaredoxin, isoform CRA_a	NP_444338.2,glutaredoxin-1;XP_006517540.1,-	PF00462,lutaredoxin	IPR011899,Glutaredoxin, eukaryotic/virial;IPR011767,Glutaredoxin active site;IPR002109,Glutaredoxin;IPR036249,Thioredoxin-like superfamily;IPR014025,Glutaredoxin subgroup	COG0695,Glutaredoxin and related proteins;KOG1752,Glutaredoxin and related proteins	GO:0045838,biological_process,positive regulation of membrane potential;GO:0022900,biological_process,electron transport chain;GO:0005737,cellular_component,cytoplasm;GO:0045454,biological_process,cell redox homeostasis;GO:0047485,molecular_function,protein N-terminus binding;GO:0009055,molecular_function,electron transfer activity;GO:2000651,biological_process,positive regulation of sodium ion t…	-
Gm807	0.836049130672017	0.906501419011123	0.820798724336443	0.676019619552977	0.221820871478726	0.408456290733374	1.04867529194761	0.28070586735965	10.5997079407169	0.00784671535906605	0.0400697022024439	Q3ULA9,Uncharacterized protein	-	-	-	-	GO:0016021,cellular_component,integral component of membrane;GO:0016020,cellular_component,membrane	-
Plk2	26.3085900067973	22.9340144869673	24.2655692711197	6.2573273993027	5.95052101997179	6.02801018358547	2.02961903783018	5.42993413570651	979.867999877118	6.17218307245154e-12	9.39954902122454e-09	Q548A9,Serine/threonine-protein kinase PLK	NP_690017.2,serine/threonine-protein kinase PLK2	PF00069,Protein kinase domain;PF00659,POLO box duplicated region	IPR036947,POLO box domain superfamily;IPR033701,First polo-box domain;IPR011009,Protein kinase-like domain superfamily;IPR017441,Protein kinase, ATP binding site;IPR008271,Serine/threonine-protein kinase, active site;IPR000959,POLO box domain;IPR033695,Second polo-box domain;IPR000719,Protein kinase domain	KOG0575,Polo-like serine/threonine protein kinase;ENOG410XQBP,-	GO:0061000,biological_process,negative regulation of dendritic spine development;GO:0000785,cellular_component,chromatin;GO:0007265,biological_process,Ras protein signal transduction;GO:0090050,biological_process,positive regulation of cell migration involved in sprouting angiogenesis;GO:0004672,molecular_function,protein kinase activity;GO:0005524,molecular_function,ATP binding;GO:0043008,molecu…	K08861,ko04068,FoxO signaling pathway
Gm15326	1.00597060776435	0.982244785644228	1.29431766991415	0.364689503268662	0.824191216922775	0.354252142876019	1.05464862695375	0.55468558757818	11.4225802051157	0.00631157926820953	0.0341922946443003	-	-	-	-	-	-	-
Gm21738	0.183938281574141	5.50450024654155	7.9873274710928	0.540126039642838	0.631383306538289	1.58990215505163	2.37346573004026	1.02188506669431	6.32951125109927	0.0386838303772776	0.13345093862345	J3QP72,Predicted gene, 21738	-	-	-	ENOG410YF7P,-;ENOG410J9TA,-	GO:0016021,cellular_component,integral component of membrane;GO:0016020,cellular_component,membrane	-
Phf11a	1.52645679535291	1.81271590995124	1.52655879096706	0.452764442388937	0.564545585757524	0.559753587380437	1.63679148170972	0.652560485384142	57.2875368050566	1.23482233909002e-05	0.000261988776773496	B4XVQ1,PHD finger protein 11B	NP_001157799.1,PHD finger protein 11 family member	PF13771,PHD-like zinc-binding domain	IPR034732,Extended PHD (ePHD) domain;IPR013083,Zinc finger, RING/FYVE/PHD-type	KOG1084,Transcription factor TCF20;COG2940,Proteins containing SET domain	GO:0031965,cellular_component,nuclear membrane;GO:0005654,cellular_component,nucleoplasm;GO:0003674,molecular_function,molecular_function;GO:0046872,molecular_function,metal ion binding;GO:0008150,biological_process,biological_process	-
Phf11b	12.0077986206511	11.1941331479725	10.7041656403776	5.28128307512258	4.43852510255098	6.08117431965757	1.12372821275863	3.31244415405624	93.3367168491321	1.21577061194423e-06	4.28363804815107e-05	B4XVQ1,PHD finger protein 11B	NP_001157799.1,PHD finger protein 11 family member	PF13771,PHD-like zinc-binding domain	IPR034732,Extended PHD (ePHD) domain;IPR013083,Zinc finger, RING/FYVE/PHD-type	KOG1084,Transcription factor TCF20;COG2940,Proteins containing SET domain	GO:0031965,cellular_component,nuclear membrane;GO:0005654,cellular_component,nucleoplasm;GO:0003674,molecular_function,molecular_function;GO:0046872,molecular_function,metal ion binding;GO:0008150,biological_process,biological_process	-
Phf11d	18.5330904557469	19.5250144678507	19.7355532520071	8.36835117311466	7.76418050519075	8.74988759713257	1.23815356485631	5.96122689457779	340.774171298489	1.66198902048902e-09	3.2541745021175e-07	B4XVP9,PHD finger protein 11C	NP_001157761.1,PHD finger protein 11 family member	PF13771,PHD-like zinc-binding domain	IPR034732,Extended PHD (ePHD) domain;IPR001965,Zinc finger, PHD-type;IPR011011,Zinc finger, FYVE/PHD-type;IPR013083,Zinc finger, RING/FYVE/PHD-type	KOG1084,Transcription factor TCF20;COG2940,Proteins containing SET domain	GO:0031965,cellular_component,nuclear membrane;GO:0008150,biological_process,biological_process;GO:0003674,molecular_function,molecular_function;GO:0046872,molecular_function,metal ion binding;GO:0005654,cellular_component,nucleoplasm	-
Acod1	18.6722951479329	17.7448257566503	21.0067930534342	1.28545055374396	2.20386393197194	1.54792704096954	3.50482193257905	4.78697581615785	554.051408007238	5.29194645503726e-10	1.36516580359842e-07	A0A0R4J027,Cis-aconitate decarboxylase	NP_032418.1,cis-aconitate decarboxylase	PF03972,MmgE/PrpD family	IPR036148,MmgE/PrpD superfamily;IPR005656,MmgE/PrpD	-	GO:0047613,molecular_function,aconitate decarboxylase activity;GO:0006952,biological_process,defense response;GO:0002760,biological_process,positive regulation of antimicrobial humoral response;GO:0071222,biological_process,cellular response to lipopolysaccharide;GO:0016829,molecular_function,lyase activity;GO:0072573,biological_process,tolerance induction to lipopolysaccharide	K17724,ko00660,C5-Branched dibasic acid metabolism
Fyb	182.772334190765	187.314646784231	211.690715132499	87.0743375065634	89.736417733681	95.50555428155	1.11686539200619	9.53372769509958	184.187152213381	4.03735610093024e-08	3.57006469157096e-06	B2RUR0,FYN binding protein	NP_035945.1,FYN-binding protein 1 isoform 1	PF14603,Helically-extended SH3 domain;PF07653,Variant SH3 domain	IPR001452,SH3 domain;IPR029294,Helically-extended SH3 domain;IPR036028,SH3-like domain superfamily;IPR035540,FYB, helically extended SH3 domain;IPR030635,FYN-binding protein	ENOG410IEQF,-;ENOG410YD3U,-	GO:0006955,biological_process,immune response;GO:0015629,cellular_component,actin cytoskeleton;GO:0005886,cellular_component,plasma membrane;GO:0008289,molecular_function,lipid binding;GO:0072659,biological_process,protein localization to plasma membrane	K17698,ko04015,Rap1 signaling pathway
Gm2245	29.1078244284467	29.8342306175192	30.4997850260435	13.4557139736675	13.3446427706253	13.5981844744736	1.16758732964269	6.19760117048712	449.763180180497	3.86169219838205e-10	1.12613517597924e-07	Q7R7I1,Uncharacterized protein	-	-	-	-	-	-
Gdnf	0.321276069469339	0.34337297979739	0.217016757222567	0	0.0544595841490231	0.030855610361646	3.2123197148268	-0.556975004472216	38.8545851842971	6.98457433781752e-05	0.00101841038163965	G3T9X6,Glial cell derived neurotrophic factor	-	PF00019,Transforming growth factor beta like domain	IPR001839,Transforming growth factor-beta, C-terminal;IPR029034,Cystine-knot cytokine	ENOG410IGT5,-;ENOG4111I3D,-	GO:0048255,biological_process,mRNA stabilization;GO:0008083,molecular_function,growth factor activity;GO:0072107,biological_process,positive regulation of ureteric bud formation;GO:0032770,biological_process,positive regulation of monooxygenase activity;GO:0007422,biological_process,peripheral nervous system development;GO:0051584,biological_process,regulation of dopamine uptake involved in synap…	-
4930556M19Rik	0.106039838946582	0.206060196348578	0.217675265819869	0.0471789329686487	0.0955934604481294	0.0749923834716903	1.29081012993258	-0.100348542760184	12.3991457429503	0.00493009665863252	0.0282609388553816	-	-	-	-	-	-	-
Basp1	151.9488052135	152.674737260082	145.216748828001	60.2089930568621	61.4578323674498	59.6171989625984	1.33058373750216	7.60680021572494	787.438587427964	1.98054698842768e-11	1.69658606396186e-08	-	-	-	-	-	-	-
Myo10	21.068810857811	23.1417374010639	23.472800033721	10.7685294584117	11.3418822839298	10.9481067647553	1.05529157646632	7.414557318847	264.321347127645	6.26030411103863e-09	8.41213021038191e-07	A0A1U7QLA6,unconventional myosin-X	XP_005081356.1,unconventional myosin-X	-	IPR019748,FERM central domain;IPR038185,MyTH4 domain superfamily;IPR001609,Myosin head, motor domain;IPR031971,Unconventional myosin-X, coiled coil domain;IPR000159,Ras-associating (RA) domain;IPR027417,P-loop containing nucleoside triphosphate hydrolase;IPR000299,FERM domain;IPR001849,Pleckstrin homology domain;IPR011993,PH-like domain superfamily;IPR035963,FERM superfamily, second domain;IPR019…	-	GO:0003777,molecular_function,microtubule motor activity;GO:0003774,molecular_function,motor activity;GO:0005856,cellular_component,cytoskeleton;GO:0003779,molecular_function,actin binding;GO:0008017,molecular_function,microtubule binding;GO:0007018,biological_process,microtubule-based movement;GO:0016459,cellular_component,myosin complex;GO:0000166,molecular_function,nucleotide binding;GO:000552…	-
Col14a1	0.348297220898874	0.311801329379528	0.364537844527688	0.0874152367024984	0.197556742570538	0.115791034606106	1.31957398097968	0.83299724974831	25.8983959956413	0.000372145433571131	0.00373946137281959	K3W4R4,Collagen alpha-1	-	PF00092,von Willebrand factor type A domain;PF00041,ibronectin type III domain;PF01391,Collagen triple helix repeat (20 copies)	IPR008160,Collagen triple helix repeat;IPR003961,Fibronectin type III;IPR036465,von Willebrand factor A-like domain superfamily;IPR036116,Fibronectin type III superfamily;IPR001791,Laminin G domain;IPR013320,Concanavalin A-like lectin/glucanase domain superfamily;IPR013783,Immunoglobulin-like fold;IPR002035,von Willebrand factor, type A	ENOG410Y01G,-;KOG3544,Collagens (type IV and type XIII), and related proteins	-	-
Myc	1.89022479198807	1.37967047033301	1.32130445533948	0.315885269412024	0.193419717387573	0.278949708249213	2.55939933414386	1.34341562016065	123.387914043061	3.06423681329494e-07	1.56127991684091e-05	F8WID3,Myc proto-oncogene protein	-	PF00010,Helix-loop-helix DNA-binding domain;PF02344,Myc leucine zipper domain;PF01056,Myc amino-terminal region	IPR003327,Leucine zipper, Myc;IPR012682,Transcription regulator Myc, N-terminal;IPR011598,Myc-type, basic helix-loop-helix (bHLH) domain;IPR002418,Transcription regulator Myc;IPR036638,Helix-loop-helix DNA-binding domain superfamily	ENOG410IFSM,-;ENOG41124Q3,-	GO:0001541,biological_process,ovarian follicle development;GO:0044344,biological_process,cellular response to fibroblast growth factor stimulus;GO:0046983,molecular_function,protein dimerization activity;GO:0048661,biological_process,positive regulation of smooth muscle cell proliferation;GO:0046982,molecular_function,protein heterodimerization activity;GO:1904628,biological_process,cellular resp…	-
Apol9a	3.54364758675369	3.65971030604569	3.14674297972722	0.506647152888117	0.880779043640931	0.688317461913642	2.30508725269805	1.75779295406105	162.680668496376	7.60625382880768e-08	5.57493662982022e-06	Q8VDU3,Apol9a protein	XP_006520862.1,-;NP_001156355.1,-;NP_776147.1,apolipoprotein L 9a	PF05461,Apolipoprotein L	IPR008405,Apolipoprotein L	-	GO:0008150,biological_process,biological_process;GO:0008289,molecular_function,lipid binding;GO:0006869,biological_process,lipid transport;GO:0005576,cellular_component,extracellular region;GO:0005575,cellular_component,cellular_component;GO:0042157,biological_process,lipoprotein metabolic process;GO:0003674,molecular_function,molecular_function	-
Apol9b	2.79711194591823	3.0328193105945	2.78129599105063	0.714224918440335	0.52567598272519	0.490554276578066	2.34857629326192	1.47667296361026	171.102226891799	5.88270215846439e-08	4.65439684478014e-06	Q8C7I4,Apolipoprotein L 9b	XP_006521481.1,-;NP_776104.1,apolipoprotein L 9b;NP_001162131.1,-	PF05461,Apolipoprotein L	IPR008405,Apolipoprotein L	-	GO:0008150,biological_process,biological_process;GO:0008289,molecular_function,lipid binding;GO:0042157,biological_process,lipoprotein metabolic process;GO:0006869,biological_process,lipid transport;GO:0005575,cellular_component,cellular_component;GO:0005576,cellular_component,extracellular region;GO:0003674,molecular_function,molecular_function	-
Maff	8.2759206065496	8.19227204999593	9.65173724841028	3.90565419652071	3.62988291710789	4.13877266516295	1.18440848745828	3.75562253716281	121.267662270684	3.3410626494553e-07	1.66518562448852e-05	Q3UKW6,Uncharacterized protein	-	PF03131,bZIP Maf transcription factor	IPR033531,Transcription factor MafF;IPR024874,Transcription factor Maf family;IPR008917,Transcription factor, Skn-1-like, DNA-binding domain superfamily;IPR004826,Basic leucine zipper domain, Maf-type;IPR004827,Basic-leucine zipper domain	ENOG41102C7,-;KOG4196,bZIP transcription factor MafK	GO:0006355,biological_process,regulation of transcription, DNA-templated;GO:0003700,molecular_function,DNA binding transcription factor activity;GO:0003677,molecular_function,DNA binding;GO:0006351,biological_process,transcription, DNA-templated;GO:0005634,cellular_component,nucleus	-
Rapgef3	0.0790795263585796	0.063388877636208	0.0772637785200881	0.17415995880529	0.158344077349959	0.119619058919367	-1.02189934953493	-0.301397805540743	11.8551043790586	0.00564925584685415	0.0313476520797502	Q3UQC2,Uncharacterized protein	NP_001171281.1,rap guanine nucleotide exchange factor 3 isoform 1	PF00618,RasGEF N-terminal motif;PF00610,omain found in Dishevelled, Egl-10, and Pleckstrin (DEP);PF00027,Cyclic nucleotide-binding domain;PF00617,RasGEF domain	IPR000651,Ras-like guanine nucleotide exchange factor, N-terminal;IPR014710,RmlC-like jelly roll fold;IPR019804,Ras guanine-nucleotide exchange factor, conserved site;IPR001895,Ras guanine-nucleotide exchange factors catalytic domain;IPR000595,Cyclic nucleotide-binding domain;IPR036388,Winged helix-like DNA-binding domain superfamily;IPR018490,Cyclic nucleotide-binding-like;IPR023578,Ras guanine …	KOG2378,cAMP-regulated guanine nucleotide exchange factor;ENOG410XPX9,-	GO:0065009,biological_process,regulation of molecular function;GO:0005085,molecular_function,guanyl-nucleotide exchange factor activity;GO:0005622,cellular_component,intracellular;GO:0007264,biological_process,small GTPase mediated signal transduction;GO:0035556,biological_process,intracellular signal transduction	-
4930562C15Rik	0.0824556881948402	0.0587512486348003	0.17391252611029	0.24212721750775	0.251587505257185	0.173089122146255	-1.08135471858222	-0.0389670658418093	8.35350370342219	0.014973142904502	0.0649779318874889	A0A075B686,RIKEN cDNA 4930562C15 gene	-	-	-	ENOG410IJ37,-;ENOG4112C1S,-	-	-
Cebpd	26.333102290361	24.7073803206398	23.9587840707246	10.0646417197462	10.4961435051423	10.4052432550042	1.29358570875654	6.05367131774517	657.591726525481	5.16536204317088e-11	2.831858086548e-08	B9EIA9,CCAAT/enhancer binding protein	NP_031705.3,CCAAT/enhancer-binding protein delta	PF07716,Basic region leucine zipper	IPR016468,CCAAT/enhancer-binding protein, chordates;IPR004827,Basic-leucine zipper domain	-	GO:0006366,biological_process,transcription by RNA polymerase II;GO:0043565,molecular_function,sequence-specific DNA binding;GO:0003700,molecular_function,DNA binding transcription factor activity;GO:0045944,biological_process,positive regulation of transcription by RNA polymerase II;GO:0006355,biological_process,regulation of transcription, DNA-templated;GO:0001077,molecular_function,transcripti…	-
Igf2bp2	14.061450958697	13.6173994119223	13.2799651992771	6.43046143789057	6.42489254196418	6.55919919785372	1.09600785975437	6.17046302955015	523.729159808437	1.7271187326983e-10	6.03705637766197e-08	D3ZWZ6,Insulin-like growth factor 2 mRNA-binding protein 2	NP_001257527.1,insulin-like growth factor 2 mRNA-binding protein 2 isoform 1	PF00076,RNA recognition motif. (a.k.a. RRM, RBD, or RNP domain);PF00013,KH domain	IPR004088,K Homology domain, type 1;IPR004087,K Homology domain;IPR028743,Insulin-like growth factor 2 mRNA-binding protein 2;IPR012677,Nucleotide-binding alpha-beta plait domain superfamily;IPR034843,IGF2BP2, RNA recognition motif 1;IPR000504,RNA recognition motif domain;IPR035979,RNA-binding domain superfamily;IPR036612,K Homology domain, type 1 superfamily	KOG2193,IGF-II mRNA-binding protein IMP, contains RRM and KH domains;ENOG410ZKB4,-	GO:0003730,molecular_function,mRNA 3'-UTR binding;GO:0005737,cellular_component,cytoplasm;GO:0003676,molecular_function,nucleic acid binding;GO:0003723,molecular_function,RNA binding;GO:0005856,cellular_component,cytoskeleton;GO:0048027,molecular_function,mRNA 5'-UTR binding;GO:0005634,cellular_component,nucleus;GO:0003729,molecular_function,mRNA binding	-
St6gal1	0.0764413973262755	0.154320196816545	0.110646257278564	0.473873801663865	0.369291592229406	0.418465093250875	-1.79145313145882	0.501411228763396	45.6495184538992	3.44998043517088e-05	0.000594038088498142	G3V680,Beta-galactoside alpha-2,6-sialyltransferase 1	NP_001106815.1,beta-galactoside alpha-2,6-sialyltransferase 1 isoform 1;XP_006248563.1,-	PF00777,lycosyltransferase family 29 (sialyltransferase)	IPR012163,Sialyltransferase;IPR038578,GT29-like superfamiliy;IPR001675,Glycosyl transferase family 29	ENOG410XT8P,-;KOG2692,Sialyltransferase	GO:0005794,cellular_component,Golgi apparatus;GO:0097503,biological_process,sialylation;GO:0006486,biological_process,protein glycosylation;GO:0016757,molecular_function,transferase activity, transferring glycosyl groups;GO:0003835,molecular_function,beta-galactoside alpha-2,6-sialyltransferase activity;GO:0016740,molecular_function,transferase activity;GO:0018279,biological_process,protein N-lin…	K00778,ko00514,Other types of O-glycan biosynthesis;K00778,ko00510,N-Glycan biosynthesis
Rtp4	12.6672709908746	12.1459157749491	11.6649089327597	3.19323224328498	3.13864562518173	3.6327883990003	1.89013404567802	4.05837099517248	505.818369161005	2.07626015407969e-10	6.61795852832934e-08	Q8R3Q4,Rtp4 protein	-	PF13695,Zinc-binding domain	IPR026096,Receptor-transporting protein;IPR027377,Zinc-binding domain;IPR026690,Receptor-transporting protein 4	ENOG4111X4F,-;ENOG410IH22,-	GO:0016021,cellular_component,integral component of membrane;GO:0016020,cellular_component,membrane	-
A230028O05Rik	8.7006165885736	7.07812962626547	7.47840344790781	3.57773068256796	3.8144473517454	3.12063125997164	1.15640020625078	3.98610071123712	140.801399362321	1.58015956059193e-07	9.23304964481855e-06	-	-	-	-	-	-	-
Parp14	22.0682354833857	22.6965150148216	22.754639415883	8.68905855940152	8.73250741470413	9.19721493745993	1.3630449070017	7.19599336343156	590.227744958381	9.1677700100145e-11	4.06004635404838e-08	B2RSI3,Poly [ADP-ribose] polymerase	-	PF01661,Macro domain;PF00644,Poly(ADP-ribose) polymerase catalytic domain	IPR037197,WWE domain superfamily;IPR004170,WWE domain;IPR002589,Macro domain;IPR034517,PARP-14, RNA recognition motif 2;IPR012677,Nucleotide-binding alpha-beta plait domain superfamily;IPR012317,Poly(ADP-ribose) polymerase, catalytic domain	COG2110,Predicted phosphatase homologous to the C-terminal domain of histone macroH2A1;KOG2633,Hismacro and SEC14 domain-containing proteins	GO:0016757,molecular_function,transferase activity, transferring glycosyl groups;GO:0003950,molecular_function,NAD+ ADP-ribosyltransferase activity;GO:0016740,molecular_function,transferase activity	-
Gm5483	7.41284603604772	7.76100345319834	7.35760194293708	1.03654622825178	1.03857978684197	1.30763691737942	2.74167754407041	0.930493812550236	168.181892683483	6.42206654621995e-08	4.94499124058936e-06	B2RV77,MCG130182, isoform CRA_a	NP_001076016.1,EG433016 protein	PF00031,Cystatin domain	IPR001713,Proteinase inhibitor I25A, stefin;IPR000010,Cystatin domain;IPR018073,Proteinase inhibitor I25, cystatin, conserved site	ENOG410J1PC,-;ENOG41121QW,-	GO:0004866,molecular_function,endopeptidase inhibitor activity;GO:0010951,biological_process,negative regulation of endopeptidase activity;GO:0004869,molecular_function,cysteine-type endopeptidase inhibitor activity;GO:0005622,cellular_component,intracellular	-
Nfkbiz	21.9545441205411	20.9433415724635	21.3000439724091	3.39629273193513	3.86538782364699	3.21494184477748	2.63072677502114	5.97415879136689	1569.63587970076	4.96230397323708e-13	2.39608137295246e-09	M5AJR0,Molecule possessing ankyrin-repeats induced by lipopolysaccharide	-	PF12796,Ankyrin repeats (3 copies);PF13637,Ankyrin repeats (many copies)	IPR020683,Ankyrin repeat-containing domain;IPR002110,Ankyrin repeat;IPR036770,Ankyrin repeat-containing domain superfamily	KOG0504,FOG: Ankyrin repeat;COG0666,FOG: Ankyrin repeat	-	-
Mir155hg	4.67656342060814	3.95497053154088	3.87170789111688	1.28341183878846	1.06684539164786	1.13334616286479	1.86067120312992	1.97418817124651	162.041695075063	7.75995031047322e-08	5.62740100292836e-06	-	-	-	-	-	-	-
Mir155	24.0888403369212	17.1637576368809	15.0628707908701	6.6020021307113	3.67497463036389	3.33145651566203	2.0576107727482	-0.220982699210256	34.5959850818575	0.000114522505437416	0.00148079760332568	-	-	-	-	-	-	-
1600002D24Rik	1.2724127852911	0.926765423643775	0.687595305728206	0.525860859814799	0.301961798070531	0.513254869512265	1.12730544601141	0.728713489448091	16.1158337159308	0.00211581502228483	0.0148867354699363	-	-	-	-	-	-	-
Mx1	1.49448592545572	2.09298042933551	1.98419147295471	0.252211898653849	0.170343036898381	0.237569581478916	3.12292345916106	1.97534096292076	203.238513037996	2.43663186819867e-08	2.36854442450574e-06	E9Q0J3,Interferon-induced GTP-binding protein Mx1	-	PF00350,ynamin family;PF01031,ynamin central region;PF02212,ynamin GTPase effector domain	IPR019762,Dynamin, GTPase region, conserved site;IPR000375,Dynamin central domain;IPR020850,GTPase effector domain;IPR027417,P-loop containing nucleoside triphosphate hydrolase;IPR030381,Dynamin-type guanine nucleotide-binding (G) domain;IPR001401,Dynamin, GTPase domain;IPR022812,Dynamin superfamily;IPR003130,Dynamin GTPase effector	KOG0446,Vacuolar sorting protein VPS1, dynamin, and related proteins;COG0699,Predicted GTPases (dynamin-related)	GO:0003924,molecular_function,GTPase activity;GO:0005525,molecular_function,GTP binding;GO:0000166,molecular_function,nucleotide binding	-
Mx2	6.55077816356561	6.08757734890813	6.36650114362315	0.661557253591318	0.660966660137389	1.06354951714031	3.00895004772663	3.70714309497726	438.047346561757	4.43860136519873e-10	1.24154021043702e-07	Q61924,Interferon-induced Mx2	-	PF00350,ynamin family;PF01031,ynamin central region	IPR019762,Dynamin, GTPase region, conserved site;IPR000375,Dynamin central domain;IPR027417,P-loop containing nucleoside triphosphate hydrolase;IPR030381,Dynamin-type guanine nucleotide-binding (G) domain;IPR001401,Dynamin, GTPase domain;IPR022812,Dynamin superfamily	KOG0446,Vacuolar sorting protein VPS1, dynamin, and related proteins;COG0699,Predicted GTPases (dynamin-related)	GO:0003924,molecular_function,GTPase activity;GO:0005525,molecular_function,GTP binding;GO:0000166,molecular_function,nucleotide binding	-
Lix1	1.8603262834454	2.09223906429772	2.3601226883061	0.142817252182789	0.222596017214819	0.189177058984885	3.49724726048376	2.02580499162759	297.005956402503	3.41086127457269e-09	5.70112983284064e-07	A0A158RFU7,Limb expression 1 homolog	NP_079957.2,protein limb expression 1 homolog	PF14954,Limb expression 1	IPR029270,Limb expression 1	-	-	-
Zfp811	2.3726602136366	1.92285705856786	2.84709650495769	0.390021608151581	0.46973359936982	0.454004882303566	2.44048961412314	2.32341086451105	152.060858520567	1.07134064383378e-07	6.99228326875516e-06	A0A0J9YU71,Zinc finger protein 811	NP_899000.2,zinc finger protein 811 isoform 1	PF00096,Zinc finger, C2H2 type;PF01352,KRAB box;PF13912,C2H2-type zinc finger	IPR013087,Zinc finger C2H2-type;IPR001909,Krueppel-associated box;IPR036051,KRAB domain superfamily;IPR036236,Zinc finger C2H2 superfamily	-	GO:0008150,biological_process,biological_process;GO:0003676,molecular_function,nucleic acid binding;GO:0046872,molecular_function,metal ion binding;GO:0006355,biological_process,regulation of transcription, DNA-templated;GO:0005622,cellular_component,intracellular;GO:0005575,cellular_component,cellular_component;GO:0003674,molecular_function,molecular_function	-
H2-Eb1	1.42824036457083	1.80915283199556	2.06732812796992	3.67618723856572	4.39817487434597	3.97791102112939	-1.15527807832621	1.82080885658278	48.2699999415537	2.68937296098758e-05	0.000491473944043943	A0A0N8DT83,DLA class II histocompatibility antigen, DR-1 beta chain	-	PF07654,Immunoglobulin C1-set domain;PF00969,Class II histocompatibility antigen, beta domain	IPR000353,MHC class II, beta chain, N-terminal;IPR003006,Immunoglobulin/major histocompatibility complex, conserved site;IPR036179,Immunoglobulin-like domain superfamily;IPR013783,Immunoglobulin-like fold;IPR014745,MHC class II, alpha/beta chain, N-terminal;IPR003597,Immunoglobulin C1-set;IPR007110,Immunoglobulin-like domain;IPR011162,MHC classes I/II-like antigen recognition protein	-	GO:0006955,biological_process,immune response;GO:0042613,cellular_component,MHC class II protein complex;GO:0016020,cellular_component,membrane;GO:0016021,cellular_component,integral component of membrane;GO:0019882,biological_process,antigen processing and presentation	-
Tnf	140.738204574917	125.327894232254	125.51371183376	36.3561836153003	41.7991928366343	39.9662988036636	1.74530423300129	7.12696726187637	735.131664148065	2.85564263650255e-11	2.17441322088355e-08	A0A0U5J4W4,Tumor necrosis factor ligand 1f	-	PF00229,TNF(Tumour Necrosis Factor) family	IPR006053,Tumour necrosis factor;IPR002959,Tumour necrosis factor alpha;IPR008983,Tumour necrosis factor-like domain superfamily;IPR021184,Tumour necrosis factor, conserved site;IPR006052,Tumour necrosis factor domain	-	GO:0010469,biological_process,regulation of signaling receptor activity;GO:0005125,molecular_function,cytokine activity;GO:0005164,molecular_function,tumor necrosis factor receptor binding;GO:0006955,biological_process,immune response;GO:0016021,cellular_component,integral component of membrane;GO:0016020,cellular_component,membrane;GO:0005576,cellular_component,extracellular region;GO:0005615,ce…	-
4833427F10Rik	1.61354401714428	1.45222844276796	1.03255837436473	0.457184651182429	0.518233710586907	0.587239792591273	1.39235482576074	0.584702439929599	33.5865140483539	0.000129668694415018	0.00163499459581622	A0A0V1KI53,Uncharacterized protein	-	-	-	-	-	-
Ier3	28.1867120264204	26.9490723356085	30.2507845704256	10.8407259945998	11.447334768145	10.3868687341762	1.40369589142509	4.48825374342786	303.233964971882	3.06064131404239e-09	5.24364373128312e-07	Q91VZ5,Gly96 protein	NP_598423.1,radiation-inducible immediate-early gene IEX-1	-	IPR024829,Radiation-inducible immediate-early gene IEX-1	ENOG410IZ8Q,-;ENOG410Z2E4,-	GO:2001020,biological_process,regulation of response to DNA damage stimulus;GO:0005634,cellular_component,nucleus;GO:0043066,biological_process,negative regulation of apoptotic process	-
H2-T24	51.5514430968318	57.3876765424512	60.8750758894696	14.160114560829	12.9398854652089	14.9606368161518	2.03765856398813	6.27805364484288	524.787353219423	2.59887439959524e-10	7.91559389352273e-08	F8VQG4,Histocompatibility 2, T region locus 24	XP_011244608.1,-;NP_032233.2,histocompatibility 2, T region locus 24 precursor	PF07654,Immunoglobulin C1-set domain;PF00129,Class I Histocompatibility antigen, domains alpha 1 and 2	IPR003006,Immunoglobulin/major histocompatibility complex, conserved site;IPR001039,MHC class I alpha chain, alpha1 alpha2 domains;IPR037055,MHC class I-like antigen recognition-like superfamily;IPR036179,Immunoglobulin-like domain superfamily;IPR013783,Immunoglobulin-like fold;IPR011161,MHC class I-like antigen recognition-like;IPR003597,Immunoglobulin C1-set;IPR007110,Immunoglobulin-like domain…	ENOG410J90V,-;ENOG41117CA,-	GO:0042605,molecular_function,peptide antigen binding;GO:0005102,molecular_function,signaling receptor binding;GO:0002474,biological_process,antigen processing and presentation of peptide antigen via MHC class I;GO:0005886,cellular_component,plasma membrane;GO:0016020,cellular_component,membrane;GO:0016021,cellular_component,integral component of membrane	K06751,ko04650,Natural killer cell mediated cytotoxicity;K06751,ko04145,Phagosome;K06751,ko05330,Allograft rejection;K06751,ko05168,Herpes simplex infection;K06751,ko05203,Viral carcinogenesis;K06751,ko05416,Viral myocarditis;K06751,ko04514,Cell adhesion molecules (CAMs);K06751,ko05332,Graft-versus-host disease;K06751,ko05166,HTLV-I infection;K06751,ko04144,Endocytosis;K06751,ko05320,Autoimmune t…
Gm26917	61.9160622489936	67.2402708312245	59.1647906226952	33.2394927685579	32.9356768089236	28.6536283222268	1.01053978799183	7.29923045361384	243.479485501399	9.58806808103081e-09	1.15275492209305e-06	A0A0V1F5M4,Uncharacterized protein	-	-	-	-	-	-
F630040K05Rik	0.708848668268503	0.727640598072259	0.855607789450919	0.176398346919611	0.311593858933596	0.290775506354541	1.54825380443832	1.48124201938758	56.3400153955591	1.33324928321426e-05	0.000278984956881444	-	-	-	-	-	-	-
Map3k8	3.58765410701748	3.35882237592071	3.35733761583558	1.64694071168626	1.75018218963822	1.71879930689823	1.0249978449819	3.54910163043475	156.699471711484	9.19998153743792e-08	6.27338044537931e-06	Q3UEB8,Mitogen-activated protein kinase kinase kinase 8	NP_031772.1,mitogen-activated protein kinase kinase kinase 8	PF00069,Protein kinase domain	IPR017424,Mitogen-activated protein (MAP) kinase kinase kinase 8;IPR011009,Protein kinase-like domain superfamily;IPR008271,Serine/threonine-protein kinase, active site;IPR000719,Protein kinase domain	KOG0201,Serine/threonine protein kinase;ENOG410XP9G,-	GO:0005829,cellular_component,cytosol;GO:0016301,molecular_function,kinase activity;GO:0005737,cellular_component,cytoplasm;GO:0000165,biological_process,MAPK cascade;GO:0005524,molecular_function,ATP binding;GO:0007049,biological_process,cell cycle;GO:0000287,molecular_function,magnesium ion binding;GO:0000186,biological_process,activation of MAPKK activity;GO:0004709,molecular_function,MAP kina…	K04415,ko04660,T cell receptor signaling pathway;K04415,ko04010,MAPK signaling pathway;K04415,ko04620,Toll-like receptor signaling pathway;K04415,ko04668,TNF signaling pathway
Gm3550	0.794233503862256	0.835385788365099	0.689775182150351	1.55481934237766	1.99061125811377	2.0268372219381	-1.24454430332255	1.19202551352031	44.1287954882254	4.00834166439376e-05	0.000663506411258223	W4VSN7,60S ribosomal protein L29	-	PF01779,Ribosomal L29e protein family	IPR002673,Ribosomal protein L29e	KOG3504,60S ribosomal protein L29;ENOG4112428,-	GO:0002181,biological_process,cytoplasmic translation;GO:0003735,molecular_function,structural constituent of ribosome;GO:0022625,cellular_component,cytosolic large ribosomal subunit;GO:0005840,cellular_component,ribosome;GO:0005622,cellular_component,intracellular;GO:0006412,biological_process,translation;GO:0030529,,	-
Egr1	12.9619879493585	11.6341491885673	12.1670118595844	4.44333168762828	4.65600599355424	4.57573769309401	1.44287473359721	5.24453199813521	560.008525787796	1.21135627885921e-10	5.03116641152858e-08	Q544D6,Early growth response protein	NP_031939.1,early growth response protein 1	PF00096,Zinc finger, C2H2 type;PF11914,omain of unknown function (DUF3432);PF11928,omain of unknown function (DUF3446)	IPR013087,Zinc finger C2H2-type;IPR036236,Zinc finger C2H2 superfamily;IPR021849,Early growth response protein;IPR021839,Early growth response protein 1, C-terminal	KOG1721,FOG: Zn-finger;COG5048,FOG: Zn-finger	GO:0061418,biological_process,regulation of transcription from RNA polymerase II promoter in response to hypoxia;GO:0050725,biological_process,positive regulation of interleukin-1 beta biosynthetic process;GO:0098759,biological_process,cellular response to interleukin-8;GO:1901216,biological_process,positive regulation of neuron death;GO:0003676,molecular_function,nucleic acid binding;GO:0070498,…	K09203,ko04933,AGE-RAGE signaling pathway in diabetic complications;K09203,ko05020,Prion diseases;K09203,ko05166,HTLV-I infection
Hbegf	4.30208619249355	4.13723951466325	4.12594438013719	1.39504108595489	1.95286262490049	2.07601825644131	1.21610496794202	2.85695645600654	83.1539624614729	2.12898810257478e-06	6.69264012245182e-05	Q5FW64,Heparin-binding EGF-like growth factor	NP_034545.1,proheparin-binding EGF-like growth factor precursor	PF00008,-like domain	IPR013032,EGF-like, conserved site;IPR015497,Epidermal growth factor receptor ligand;IPR000742,EGF-like domain	ENOG410IMHM,-;ENOG41120D3,-	GO:0008083,molecular_function,growth factor activity;GO:0048661,biological_process,positive regulation of smooth muscle cell proliferation;GO:0051549,biological_process,positive regulation of keratinocyte migration;GO:0051545,biological_process,negative regulation of elastin biosynthetic process;GO:0035313,biological_process,wound healing, spreading of epidermal cells;GO:0005615,cellular_componen…	K08523,ko01522,Endocrine resistance;K08523,ko05219,Bladder cancer;K08523,ko05120,Epithelial cell signaling in Helicobacter pylori infection;K08523,ko04012,ErbB signaling pathway;K08523,ko04915,Estrogen signaling pathway;K08523,ko04912,GnRH signaling pathway;K08523,ko05205,Proteoglycans in cancer
E230025N22Rik	2.82709306731922	2.67843162329501	2.26640416992258	1.18594638615031	1.37446967822141	1.3426629062378	1.00286065653234	2.01270641765196	54.0833600153112	1.60768805286823e-05	0.00032120951097102	G5E8S3,Putative uncharacterized protein E230025N22	NP_766419.2,uncharacterized protein LOC240216;XP_011245225.1,-	-	IPR027417,P-loop containing nucleoside triphosphate hydrolase	ENOG410IJMJ,-;ENOG4111TEI,-	GO:0005575,cellular_component,cellular_component;GO:0008150,biological_process,biological_process;GO:0003674,molecular_function,molecular_function	-
Gm14963	0.930405561097659	1.02928867142202	0.978150978731248	0.335520045735915	0.261472002629487	0.29628864633038	1.74852119668404	0.805672434217906	74.2017096909907	3.67470047999624e-06	0.000102577280608612	Q4YIL0,Uncharacterized protein	XP_668908.1,-	-	-	-	-	-
Slc15a3	26.1884431388244	28.2172050518397	29.6287665149741	6.75452646643136	7.96099494230166	7.69007673211004	1.92612862106812	6.6151028583397	568.596409304975	1.11748693652396e-10	4.78633623499917e-08	A0A1A6G050,Uncharacterized protein	-	PF00854,POT family	IPR036259,MFS transporter superfamily;IPR020846,Major facilitator superfamily domain;IPR000109,Proton-dependent oligopeptide transporter family	-	GO:0055085,biological_process,transmembrane transport;GO:0022857,molecular_function,transmembrane transporter activity;GO:0016021,cellular_component,integral component of membrane;GO:0016020,cellular_component,membrane	-
Tmem132a	5.6181640402404	5.08880737604649	4.34454473467588	2.36539099616996	2.70046059100222	2.3549033677004	1.03114934338553	3.94092672174826	115.452636524518	4.26685737842664e-07	1.99595724330087e-05	G3V963,RCG47487, isoform CRA_b	-	PF16070,Transmembrane protein family 132;PF15705,Mature oligodendrocyte transmembrane protein, TMEM132D, N-term;PF15706,Mature oligodendrocyte transmembrane protein, TMEM132D, C-term	IPR026307,Transmembrane protein 132;IPR031436,Transmembrane protein TMEM132, C-terminal;IPR031435,Transmembrane protein TMEM132, N-terminal;IPR031437,Transmembrane protein family 132, middle domain	ENOG410XQCD,-;KOG4789,Uncharacterized conserved protein	GO:0016021,cellular_component,integral component of membrane;GO:0016020,cellular_component,membrane	-
Cd274	12.086984657184	12.1113008747488	14.0414438357434	5.87316234354317	5.81684968411821	5.63482481476381	1.16412070495386	5.07798936509173	196.604349661825	2.88968270998172e-08	2.69428511721153e-06	Q3U472,CD274 antigen	NP_068693.1,programmed cell death 1 ligand 1 precursor	PF08205,CD80-like C2-set immunoglobulin domain;PF07686,Immunoglobulin V-set domain	IPR007110,Immunoglobulin-like domain;IPR013162,CD80-like, immunoglobulin C2-set;IPR036179,Immunoglobulin-like domain superfamily;IPR013783,Immunoglobulin-like fold;IPR003599,Immunoglobulin subtype;IPR013106,Immunoglobulin V-set domain	ENOG410IIBU,-;ENOG4111V14,-	GO:0006955,biological_process,immune response;GO:0009986,cellular_component,cell surface;GO:1903556,biological_process,negative regulation of tumor necrosis factor superfamily cytokine production;GO:0007165,biological_process,signal transduction;GO:0070062,cellular_component,extracellular exosome;GO:0034097,biological_process,response to cytokine;GO:0009897,cellular_component,external side of pla…	K06745,ko04514,Cell adhesion molecules (CAMs)
Gm26902	0.304526668764968	0.37368959090562	0.220395867415486	0.0331195599672945	0.0774305837840041	0.0438704768067325	2.49115314379746	-0.384122134851399	39.9782190250485	6.17487189110537e-05	0.000916931680817879	G3HQY5,Cholesterol 25-hydroxylase	XP_003506010.1,cholesterol 25-hydroxylase;XP_007633233.1,-	PF04116,atty acid hydroxylase superfamily	IPR006694,Fatty acid hydroxylase	-	GO:0008203,biological_process,cholesterol metabolic process;GO:0035754,biological_process,B cell chemotaxis;GO:0001567,molecular_function,cholesterol 25-hydroxylase activity;GO:0016020,cellular_component,membrane;GO:0008395,molecular_function,steroid hydroxylase activity;GO:0008610,biological_process,lipid biosynthetic process;GO:0016491,molecular_function,oxidoreductase activity;GO:0005506,molec…	K10223,ko00120,Primary bile acid biosynthesis
Ifit2	14.2741867746411	14.8525289538194	16.7461123999169	6.07266993615757	6.48431352528428	6.93417180924179	1.25516803814833	5.42868705477092	205.382165817692	2.30861474763184e-08	2.29288940080014e-06	Q6GTM0,Ifit2 protein	XP_006526769.1,-;XP_006526768.1,-;NP_032358.1,interferon-induced protein with tetratricopeptide repeats 2	PF14559,Tetratricopeptide repeat	IPR024124,Interferon-induced protein with tetratricopeptide repeats 2;IPR011990,Tetratricopeptide-like helical domain superfamily;IPR019734,Tetratricopeptide repeat;IPR013026,Tetratricopeptide repeat-containing domain	KOG1124,FOG: TPR repeat;COG0457,FOG: TPR repeat	GO:0035457,biological_process,cellular response to interferon-alpha;GO:0009615,biological_process,response to virus;GO:0005737,cellular_component,cytoplasm;GO:0005783,cellular_component,endoplasmic reticulum;GO:0032091,biological_process,negative regulation of protein binding;GO:0043065,biological_process,positive regulation of apoptotic process	-
Ifit3	10.3009126988026	10.3316968606188	11.8138752605248	0.878285179075389	1.47841386275957	1.36503805656066	3.11744629943642	3.41955518297616	413.616762271422	6.00614549719428e-10	1.46599248672648e-07	Q5FW82,Interferon-induced protein with tetratricopeptide repeats 3	NP_034631.1,interferon-induced protein with tetratricopeptide repeats 3	PF13181,Tetratricopeptide repeat;PF14559,Tetratricopeptide repeat	IPR019734,Tetratricopeptide repeat;IPR011990,Tetratricopeptide-like helical domain superfamily;IPR024122,Interferon-induced protein with tetratricopeptide repeats 3;IPR013026,Tetratricopeptide repeat-containing domain	KOG1124,FOG: TPR repeat;COG0457,FOG: TPR repeat	GO:0035457,biological_process,cellular response to interferon-alpha;GO:0035458,biological_process,cellular response to interferon-beta;GO:0035634,biological_process,response to stilbenoid	-
Ifit3b	1.09604223532991	1.31646021074877	1.06067715152377	0.122608610998924	0.119436675486826	0.13534042094877	3.20238000286947	0.488602608042547	142.078812124876	1.50983651589753e-07	8.88146750510364e-06	E9PV48,Interferon-induced protein with tetratricopeptide repeats 3B	NP_001005858.2,interferon-induced protein with tetratricopeptide repeats 3-like	PF13181,Tetratricopeptide repeat;PF14559,Tetratricopeptide repeat	IPR019734,Tetratricopeptide repeat;IPR011990,Tetratricopeptide-like helical domain superfamily;IPR024122,Interferon-induced protein with tetratricopeptide repeats 3;IPR013026,Tetratricopeptide repeat-containing domain	KOG1124,FOG: TPR repeat;COG0457,FOG: TPR repeat	GO:0035457,biological_process,cellular response to interferon-alpha;GO:0051607,biological_process,defense response to virus;GO:0005737,cellular_component,cytoplasm;GO:0005739,cellular_component,mitochondrion;GO:0005829,cellular_component,cytosol;GO:0042802,molecular_function,identical protein binding	-
Ifit1bl2	0.874266792150807	0.821739747866115	0.856212089142122	0.0728295877629488	0.156080003606188	0.112549206610204	2.8573169368381	0.798826430634109	133.241824188168	2.08568920042438e-07	1.16790155641385e-05	Q3U687,Interferon-induced protein with tetratricopeptide repeats 1B-like 2	XP_017173534.1,-;NP_444447.1,interferon induced protein with tetratricopeptide repeats 1B like 2	PF13432,Tetratricopeptide repeat;PF13176,Tetratricopeptide repeat	IPR011990,Tetratricopeptide-like helical domain superfamily;IPR019734,Tetratricopeptide repeat;IPR013026,Tetratricopeptide repeat-containing domain	KOG1124,FOG: TPR repeat;COG0457,FOG: TPR repeat	GO:0005737,cellular_component,cytoplasm;GO:0005829,cellular_component,cytosol;GO:0003723,molecular_function,RNA binding;GO:0051607,biological_process,defense response to virus	-
Ifit1	5.3528740839047	5.37659877781813	5.87763250091369	0.715524650031373	1.04327216539698	0.937599301753527	2.62258712898465	3.12173775248942	385.939471865895	8.64735573519732e-10	1.85188527666585e-07	Q3UNG3,Uncharacterized protein	-	PF13181,Tetratricopeptide repeat;PF13432,Tetratricopeptide repeat	IPR011990,Tetratricopeptide-like helical domain superfamily;IPR019734,Tetratricopeptide repeat;IPR013026,Tetratricopeptide repeat-containing domain	KOG1124,FOG: TPR repeat;COG0457,FOG: TPR repeat	-	-
Pik3ap1	68.9300093587433	67.8857791536261	65.0436329423901	31.0389676792688	31.6061871651563	31.0946557958015	1.12571452636226	7.01388902188799	607.824512071526	7.84471230231025e-11	3.73965558128765e-08	F1M784,Phosphoinositide-3-kinase adaptor protein 1	XP_008758636.1,phosphoinositide 3-kinase adapter protein 1 isoform X1;XP_017444534.1,-	PF14545,of, BCAP, and BANK (DBB) motif,	IPR017893,DBB domain;IPR035897,Toll/interleukin-1 receptor homology (TIR) domain superfamily	ENOG410IKKC,-;ENOG4110NCP,-	GO:0036312,molecular_function,phosphatidylinositol 3-kinase regulatory subunit binding;GO:0014068,biological_process,positive regulation of phosphatidylinositol 3-kinase signaling;GO:0050727,biological_process,regulation of inflammatory response;GO:0005737,cellular_component,cytoplasm;GO:0034142,biological_process,toll-like receptor 4 signaling pathway;GO:0034122,biological_process,negative regul…	-
Frat2	1.18827875053947	1.23903109271329	1.08233646615461	2.49642706337467	2.32130512283512	3.00617316313788	-1.12862276169591	2.06344325314828	56.0268409538158	1.36780797515679e-05	0.000282307810803341	M0R5Z2,FRAT2, WNT-signaling pathway regulator	XP_017445870.1,GSK-3-binding protein FRAT2	PF05350,lycogen synthase kinase-3 binding	IPR008014,Glycogen synthase kinase-3 binding protein	ENOG410J5HI,-;ENOG410ZA2I,-	GO:0016055,biological_process,Wnt signaling pathway	-
Mirt1	0.274697302087698	0.298741303282739	0.295072011042552	0.1273635155806	0.0937406963654685	0.15621008881437	1.2370207772506	0.935100872134554	33.0825331974203	0.000138115343173248	0.00171468196877948	F6ZQC6,Predicted gene 10134	-	-	-	ENOG410Z673,-	GO:0016020,cellular_component,membrane;GO:0005575,cellular_component,cellular_component;GO:0008150,biological_process,biological_process;GO:0016021,cellular_component,integral component of membrane;GO:0003674,molecular_function,molecular_function	-
Dusp5	7.14190769714137	5.35942322976121	5.1028461051876	2.35499758287461	2.24094692381267	1.46668955981684	1.54741555988036	3.30139517252643	88.6919736767827	1.94928999064769e-06	6.2863455557217e-05	Q1HL35,Dual specificity protein phosphatase	NP_001078859.1,dual specificity protein phosphatase 5	PF00581,Rhodanese-like domain;PF00782,ual specificity phosphatase, catalytic domain	IPR008343,Mitogen-activated protein (MAP) kinase phosphatase;IPR036873,Rhodanese-like domain superfamily;IPR029021,Protein-tyrosine phosphatase-like;IPR000387,Tyrosine specific protein phosphatases domain;IPR000340,Dual specificity phosphatase, catalytic domain;IPR003595,Protein-tyrosine phosphatase, catalytic;IPR001763,Rhodanese-like domain;IPR020422,Dual specificity protein phosphatase domain;I…	COG2453,Predicted protein-tyrosine phosphatase;KOG1716,Dual specificity phosphatase	GO:0008138,molecular_function,protein tyrosine/serine/threonine phosphatase activity;GO:0004721,molecular_function,phosphoprotein phosphatase activity;GO:0004725,molecular_function,protein tyrosine phosphatase activity;GO:0035335,biological_process,peptidyl-tyrosine dephosphorylation;GO:0035970,biological_process,peptidyl-threonine dephosphorylation;GO:0001706,biological_process,endoderm formatio…	K04459,ko04010,MAPK signaling pathway
Il1rn	0.429986888037545	0.338623727903776	0.235853442073244	0.066454531706734	0.103576520747383	0.0880262900479804	1.92804552570872	0.345270436569224	41.7945616283068	5.08910354951192e-05	0.000790739656377839	Q542C7,Interleukin-1	NP_001034790.1,interleukin-1 receptor antagonist protein isoform 2 precursor	PF00340,Interleukin-1 / 18	IPR020877,Interleukin-1 conserved site;IPR000975,Interleukin-1 family;IPR008996,Cytokine IL1/FGF;IPR003297,Interleukin-1 receptor antagonist/Interleukin-36	ENOG410IZQ4,-;ENOG41119SQ,-	GO:0045352,molecular_function,interleukin-1 Type I receptor antagonist activity;GO:0010469,biological_process,regulation of signaling receptor activity;GO:0005151,molecular_function,interleukin-1, Type II receptor binding;GO:0005125,molecular_function,cytokine activity;GO:0034115,biological_process,negative regulation of heterotypic cell-cell adhesion;GO:2000660,biological_process,negative regula…	-
Sapcd2	1.23507800984386	1.28814025591453	1.27473089637258	3.34641964858453	2.93556847438327	2.52191924717342	-1.18381779052049	2.89335878508022	94.3783647713503	1.15167484601742e-06	4.15390932618809e-05	B0BN66,RCG45912, isoform CRA_b	NP_001102888.1,suppressor APC domain-containing protein 2	PF11414,Adenomatous polyposis coli tumour suppressor protein	IPR026828,Suppressor APC domain-containing protein 1/2	ENOG4110P7W,-;ENOG410INQN,-	GO:0090175,biological_process,regulation of establishment of planar polarity;GO:0043296,cellular_component,apical junction complex;GO:0005730,cellular_component,nucleolus;GO:0000132,biological_process,establishment of mitotic spindle orientation;GO:0098725,biological_process,symmetric cell division;GO:1904777,biological_process,negative regulation of protein localization to cell cortex;GO:0008284…	-
Ntng2	0.6749705137012	0.637510997941292	0.69525782054768	0.338018727064703	0.203551226393589	0.230655353997904	1.41671702584685	0.967963976645232	44.2752674112342	3.95011847510355e-05	0.000655451862224809	A0A1U8CNT3,netrin-G2 isoform X3	XP_012980205.1,-	-	IPR013032,EGF-like, conserved site;IPR002049,Laminin EGF domain;IPR008211,Laminin, N-terminal;IPR038684,Laminin, N-terminal domain superfamily;IPR000742,EGF-like domain	-	-	-
Ptges	3.85568515390252	3.58731703751244	3.54230150597923	1.29439261166506	1.08164478436302	1.17058618983927	1.65474666673338	3.27102009474714	287.09004349451	4.07177930948133e-09	6.15585198142215e-07	Q3UDM3,Uncharacterized protein	-	PF01124,MAPEG family	IPR023352,Membrane associated eicosanoid/glutathione metabolism-like domain superfamily;IPR001129,Membrane-associated, eicosanoid/glutathione metabolism (MAPEG) protein	ENOG4111VJG,-;ENOG410IY81,-	GO:0016021,cellular_component,integral component of membrane;GO:0016020,cellular_component,membrane	-
Lcn2	19.7706654507525	20.7221455144775	20.446888401467	2.05672088599034	2.80491773160065	1.71303925867296	3.21797002961005	4.89715038208085	708.966360135741	5.04628608220731e-11	2.831858086548e-08	A0A0A6YW77,Neutrophil gelatinase-associated lipocalin	-	PF00061,Lipocalin / cytosolic fatty-acid binding protein family	IPR003087,Neutrophil gelatinase-associated lipocalin/epididymal-specific lipocalin-12;IPR002345,Lipocalin;IPR022272,Lipocalin family conserved site;IPR000566,Lipocalin/cytosolic fatty-acid binding domain;IPR012674,Calycin	ENOG410JAXJ,-;ENOG4111A75,-	GO:0097192,biological_process,extrinsic apoptotic signaling pathway in absence of ligand;GO:0045087,biological_process,innate immune response;GO:0009615,biological_process,response to virus;GO:0015891,biological_process,siderophore transport;GO:0005576,cellular_component,extracellular region;GO:0005506,molecular_function,iron ion binding;GO:0036094,molecular_function,small molecule binding;GO:000…	-
Traf1	3.50119917721573	3.28405994290429	3.47246322077264	0.792458422376537	1.02927626000667	0.988311952500372	1.87651603731669	4.2775932424255	384.107925301388	8.86635723864036e-10	1.8695737278893e-07	Q3UM74,Uncharacterized protein	-	PF16673,TNF receptor-associated factor BIRC3 binding domain	IPR008974,TRAF-like;IPR037306,TNF receptor-associated factor 1, MATH domain;IPR002083,MATH/TRAF domain;IPR032070,TNF receptor-associated factor, BIRC3 binding domain;IPR012227,TNF receptor-associated factor TRAF;IPR027136,TNF receptor-associated factor 1	ENOG410YE68,-;ENOG410ISDN,-	GO:0042981,biological_process,regulation of apoptotic process;GO:0005164,molecular_function,tumor necrosis factor receptor binding;GO:0008270,molecular_function,zinc ion binding;GO:0007165,biological_process,signal transduction	-
Ifih1	9.92584132633651	9.25854918994225	9.11335967016513	3.62645187461607	3.74473838635977	3.86544839745905	1.34970248023239	5.75619945858541	618.381480363458	7.15959628237675e-11	3.63442320912058e-08	D2CGM4,Melanoma differentiation-associated protein 5	NP_082111.2,interferon-induced helicase C domain-containing protein 1 isoform 1	PF16739,Caspase recruitment domain;PF00271,Helicase conserved C-terminal domain;PF11648,C-terminal domain of RIG-I;PF04851,Type III restriction enzyme, res subunit	IPR006935,Helicase/UvrB, N-terminal;IPR014001,Helicase superfamily 1/2, ATP-binding domain;IPR038557,RIG-I-like receptor, C-terminal domain superfamily;IPR027417,P-loop containing nucleoside triphosphate hydrolase;IPR031964,Caspase recruitment domain;IPR011029,Death-like domain superfamily;IPR021673,RIG-I-like receptor, C-terminal regulatory domain;IPR001650,Helicase, C-terminal	KOG0354,DEAD-box like helicase;COG1111,ERCC4-like helicases	GO:0051607,biological_process,defense response to virus;GO:2000778,biological_process,positive regulation of interleukin-6 secretion;GO:0039530,biological_process,MDA-5 signaling pathway;GO:1904469,biological_process,positive regulation of tumor necrosis factor secretion;GO:0005524,molecular_function,ATP binding;GO:0016787,molecular_function,hydrolase activity;GO:0003727,molecular_function,single…	K12647,ko04622,RIG-I-like receptor signaling pathway;K12647,ko05168,Herpes simplex infection;K12647,ko05162,Measles;K12647,ko05164,Influenza A;K12647,ko05161,Hepatitis B
Calcrl	28.9421347562976	26.5451117700749	28.2330266280237	13.2478579069915	14.47331774232	14.3712564973049	1.00996073201272	6.6826742846763	294.602495397542	3.55858746448141e-09	5.73050043549715e-07	A2AR99,Calcitonin receptor-like	XP_006499981.1,-;NP_061252.2,calcitonin gene-related peptide type 1 receptor precursor	PF00002,7 transmembrane receptor (Secretin family);PF02793,Hormone receptor domain	IPR001879,GPCR, family 2, extracellular hormone receptor domain;IPR036445,GPCR family 2, extracellular hormone receptor domain superfamily;IPR000832,GPCR, family 2, secretin-like;IPR017981,GPCR, family 2-like;IPR003289,GPCR, family 2, calcitonin gene-related peptide, type 1 receptor;IPR017983,GPCR, family 2, secretin-like, conserved site;IPR003287,GPCR, family 2, calcitonin receptor family	KOG4564,Adenylate cyclase-coupled calcitonin receptor;ENOG410XRS2,-	GO:0048661,biological_process,positive regulation of smooth muscle cell proliferation;GO:0007189,biological_process,adenylate cyclase-activating G-protein coupled receptor signaling pathway;GO:0016020,cellular_component,membrane;GO:0005783,cellular_component,endoplasmic reticulum;GO:0001605,molecular_function,adrenomedullin receptor activity;GO:0005886,cellular_component,plasma membrane;GO:000494…	K04577,ko04080,Neuroactive ligand-receptor interaction;K04577,ko04270,Vascular smooth muscle contraction
Gm10801	0.124267827134911	4.1615301254501	2.91394821847189	0.121635526784647	0.47395506145566	1.18154335748926	2.09109158644095	-0.152610782259748	5.76978687218178	0.0402875255128361	0.137484218798139	F7C7Q0,Predicted gene 10801	-	-	-	-	GO:0003674,molecular_function,molecular_function;GO:0005575,cellular_component,cellular_component;GO:0008150,biological_process,biological_process;GO:0016021,cellular_component,integral component of membrane;GO:0016020,cellular_component,membrane	-
Hdc	0.597979351609907	0.565767312306641	0.493791611290067	0.163119923852067	0.16450817722399	0.211833496554656	1.63122429141421	1.29389112549798	82.7354939914168	2.18139801190791e-06	6.79505480709315e-05	Q7TMW5,Histidine decarboxylase	-	PF00282,Pyridoxal-dependent decarboxylase conserved domain	IPR010977,Aromatic-L-amino-acid decarboxylase;IPR015421,Pyridoxal phosphate-dependent transferase, major domain;IPR002129,Pyridoxal phosphate-dependent decarboxylase;IPR015424,Pyridoxal phosphate-dependent transferase;IPR015422,Pyridoxal phosphate-dependent transferase domain 1	COG0076,Glutamate decarboxylase and related PLP-dependent proteins;KOG0628,Aromatic-L-amino-acid/L-histidine decarboxylase	GO:0006520,biological_process,cellular amino acid metabolic process;GO:0019752,biological_process,carboxylic acid metabolic process;GO:0030170,molecular_function,pyridoxal phosphate binding;GO:0003824,molecular_function,catalytic activity;GO:0016831,molecular_function,carboxy-lyase activity	-
Gm14023	0.562659044366042	0.476075029344143	0.702445312631817	0.103263849802575	0.10729852935369	0.0911895031659314	2.4898782861322	-0.486496154045877	44.4066042920506	3.89876276313477e-05	0.000648500514945694	Q3U0Y6,Interleukin-1	NP_034684.2,interleukin-1 alpha precursor;XP_006498856.1,-	PF02394,Interleukin-1 propeptide;PF00340,Interleukin-1 / 18	IPR008996,Cytokine IL1/FGF;IPR020877,Interleukin-1 conserved site;IPR000975,Interleukin-1 family;IPR003295,Interleukin-1 alpha;IPR003502,Interleukin-1 propeptide	ENOG411151X,-;ENOG410JAAI,-	GO:0070498,biological_process,interleukin-1-mediated signaling pathway;GO:0001660,biological_process,fever generation;GO:0010628,biological_process,positive regulation of gene expression;GO:0002248,biological_process,connective tissue replacement involved in inflammatory response wound healing;GO:0046688,biological_process,response to copper ion;GO:0032755,biological_process,positive regulation o…	K04383,ko04932,Non-alcoholic fatty liver disease (NAFLD);K04383,ko05140,Leishmaniasis;K04383,ko04933,AGE-RAGE signaling pathway in diabetic complications;K04383,ko05132,Salmonella infection;K04383,ko05321,Inflammatory bowel disease (IBD);K04383,ko04940,Type I diabetes mellitus;K04383,ko05323,Rheumatoid arthritis;K04383,ko05162,Measles;K04383,ko04640,Hematopoietic cell lineage;K04383,ko04010,MAPK …
Il1a	1.07875049938391	0.768630281205813	1.04709250403718	0	0.0968078423398794	0.109698416169216	3.66978439565357	0.172316392841943	68.335111670574	5.42877443285065e-06	0.000139599966935555	Q3U0Y6,Interleukin-1	NP_034684.2,interleukin-1 alpha precursor;XP_006498856.1,-	PF02394,Interleukin-1 propeptide;PF00340,Interleukin-1 / 18	IPR008996,Cytokine IL1/FGF;IPR020877,Interleukin-1 conserved site;IPR000975,Interleukin-1 family;IPR003295,Interleukin-1 alpha;IPR003502,Interleukin-1 propeptide	ENOG411151X,-;ENOG410JAAI,-	GO:0070498,biological_process,interleukin-1-mediated signaling pathway;GO:0001660,biological_process,fever generation;GO:0010628,biological_process,positive regulation of gene expression;GO:0002248,biological_process,connective tissue replacement involved in inflammatory response wound healing;GO:0046688,biological_process,response to copper ion;GO:0032755,biological_process,positive regulation o…	K04383,ko04932,Non-alcoholic fatty liver disease (NAFLD);K04383,ko05140,Leishmaniasis;K04383,ko04933,AGE-RAGE signaling pathway in diabetic complications;K04383,ko05132,Salmonella infection;K04383,ko05321,Inflammatory bowel disease (IBD);K04383,ko04940,Type I diabetes mellitus;K04383,ko05323,Rheumatoid arthritis;K04383,ko05162,Measles;K04383,ko04640,Hematopoietic cell lineage;K04383,ko04010,MAPK …
Il1b	1.67497652264066	1.7082754061248	2.16776151333969	0.321469876766975	0.125261327201706	0.170328794062427	3.22209153846571	1.0555814107322	122.771629358838	3.14179909471506e-07	1.58898518052268e-05	Q5BKB0,Multifunctional fusion protein	NP_113700.2,interleukin-1 beta precursor	PF02394,Interleukin-1 propeptide;PF00340,Interleukin-1 / 18	IPR020877,Interleukin-1 conserved site;IPR003296,Interleukin-1 beta;IPR000975,Interleukin-1 family;IPR008996,Cytokine IL1/FGF;IPR003502,Interleukin-1 propeptide	ENOG410XU2E,-;ENOG410IGSZ,-	GO:0000187,biological_process,activation of MAPK activity;GO:0009743,biological_process,response to carbohydrate;GO:0050766,biological_process,positive regulation of phagocytosis;GO:0032757,biological_process,positive regulation of interleukin-8 production;GO:0070164,biological_process,negative regulation of adiponectin secretion;GO:0005576,cellular_component,extracellular region;GO:0006955,biolo…	K04519,ko05142,Chagas disease (American trypanosomiasis);K04519,ko04621,NOD-like receptor signaling pathway;K04519,ko05140,Leishmaniasis;K04519,ko05168,Herpes simplex infection;K04519,ko04668,TNF signaling pathway;K04519,ko04940,Type I diabetes mellitus;K04519,ko05134,Legionellosis;K04519,ko05143,African trypanosomiasis;K04519,ko05133,Pertussis;K04519,ko05010,Alzheimer's disease;K04519,ko04380,Os…
Adam33	0.232224638027419	0.28128961347799	0.231934575787406	0.113652772524031	0.0442850113039771	0.0903273109780444	1.65313868175384	0.00514470505691814	26.7268030815541	0.000328707575440253	0.00340534091382019	Q6TYY9,Disintegrin and metalloprotease domain 33	-	PF00200,isintegrin;PF08516,ADAM cysteine-rich;PF01421,Reprolysin (M12B) family zinc metalloprotease;PF01562,Reprolysin family propeptide	IPR001590,Peptidase M12B, ADAM/reprolysin;IPR024079,Metallopeptidase, catalytic domain superfamily;IPR001762,Disintegrin domain;IPR034027,Reprolysin domain, adamalysin-type;IPR000742,EGF-like domain;IPR013032,EGF-like, conserved site;IPR006586,ADAM, cysteine-rich;IPR018358,Disintegrin, conserved site;IPR036436,Disintegrin domain superfamily;IPR002870,Peptidase M12B, propeptide	KOG3607,Meltrins, fertilins and related Zn-dependent metalloproteinases of the ADAMs family;ENOG410XX2M,-	GO:0006508,biological_process,proteolysis;GO:0016021,cellular_component,integral component of membrane;GO:0008237,molecular_function,metallopeptidase activity;GO:0046872,molecular_function,metal ion binding;GO:0004222,molecular_function,metalloendopeptidase activity;GO:0016020,cellular_component,membrane;GO:0007229,biological_process,integrin-mediated signaling pathway;GO:0008233,molecular_functi…	-
Siglec1	4.88386652329963	4.96674884998361	5.02587736967293	1.18437549473971	1.45136545320685	1.31115177511618	1.92724629268861	4.49934832327548	542.911949160678	1.42760232086474e-10	5.59049068850633e-08	G3X8X6,Sialic acid binding Ig-like lectin 1, sialoadhesin, isoform CRA_b	NP_035556.3,sialoadhesin precursor	PF07686,Immunoglobulin V-set domain;PF00047,Immunoglobulin domain;PF08205,CD80-like C2-set immunoglobulin domain;PF13895,Immunoglobulin domain;PF07679,Immunoglobulin I-set domain	IPR013106,Immunoglobulin V-set domain;IPR013151,Immunoglobulin;IPR013162,CD80-like, immunoglobulin C2-set;IPR036179,Immunoglobulin-like domain superfamily;IPR013783,Immunoglobulin-like fold;IPR007110,Immunoglobulin-like domain;IPR003599,Immunoglobulin subtype;IPR003598,Immunoglobulin subtype 2;IPR013098,Immunoglobulin I-set	ENOG410KDW5,-;ENOG410ZJZH,-	GO:0030246,molecular_function,carbohydrate binding;GO:0016021,cellular_component,integral component of membrane;GO:0016020,cellular_component,membrane	K06548,ko04514,Cell adhesion molecules (CAMs)
Procr	14.3394426230122	14.3259487671298	13.9800647172773	5.04077745859684	5.9512513831939	5.25102174828315	1.40678132773259	4.32935110067091	335.381185798814	1.80686817373417e-09	3.43957433183341e-07	Q8K357,Procr protein	XP_006499018.1,endothelial protein C receptor isoform X1	PF16497,MHC-I family domain	IPR011161,MHC class I-like antigen recognition-like;IPR015669,Endothelial protein C receptor;IPR037055,MHC class I-like antigen recognition-like superfamily;IPR011162,MHC classes I/II-like antigen recognition protein	ENOG41116AV,-;ENOG410IWW5,-	GO:0004872,-,-	-
Src	0.458520136360522	0.398170904685364	0.398215145847757	0.140252357582846	0.142088929885952	0.16100896566772	1.50267751848986	0.427402964552276	45.9430083642536	3.35312762192773e-05	0.000581746420077741	H2QKB4,Tyrosine-protein kinase	-	PF00018,SH3 domain;PF00017,SH2 domain;PF07714,Protein tyrosine kinase	IPR001245,Serine-threonine/tyrosine-protein kinase, catalytic domain;IPR036860,SH2 domain superfamily;IPR020635,Tyrosine-protein kinase, catalytic domain;IPR000980,SH2 domain;IPR011009,Protein kinase-like domain superfamily;IPR036028,SH3-like domain superfamily;IPR017441,Protein kinase, ATP binding site;IPR008266,Tyrosine-protein kinase, active site;IPR001452,SH3 domain;IPR000719,Protein kinase d…	COG0515,Serine/threonine protein kinase;KOG0197,Tyrosine kinases	GO:0038083,biological_process,peptidyl-tyrosine autophosphorylation;GO:0004672,molecular_function,protein kinase activity;GO:0071801,biological_process,regulation of podosome assembly;GO:0007417,biological_process,central nervous system development;GO:0005524,molecular_function,ATP binding;GO:0050847,biological_process,progesterone receptor signaling pathway;GO:0016301,molecular_function,kinase a…	-
Tgm2	0.434937394972188	0.648855594692852	0.566601042480646	0.199558286131062	0.269561941202907	0.246714309021195	1.22857449648032	0.958264064907626	30.0595019980808	0.000205010413010486	0.00234742917353527	Q6P6R6,Transglutaminase 2, C polypeptide	NP_062259.2,protein-glutamine gamma-glutamyltransferase 2	PF01841,Transglutaminase-like superfamily;PF00927,Transglutaminase family, C-terminal ig like domain;PF00868,Transglutaminase family	IPR023608,Protein-glutamine gamma-glutamyltransferase, animal;IPR036238,Transglutaminase, C-terminal domain superfamily;IPR013808,Transglutaminase, active site;IPR036985,Transglutaminase-like superfamily;IPR002931,Transglutaminase-like;IPR014756,Immunoglobulin E-set;IPR008958,Transglutaminase, C-terminal;IPR001102,Transglutaminase, N-terminal;IPR013783,Immunoglobulin-like fold	ENOG410IFMV,-;ENOG410XQEZ,-	GO:0048661,biological_process,positive regulation of smooth muscle cell proliferation;GO:0005525,molecular_function,GTP binding;GO:0032471,biological_process,negative regulation of endoplasmic reticulum calcium ion concentration;GO:0005783,cellular_component,endoplasmic reticulum;GO:0051260,biological_process,protein homooligomerization;GO:0005886,cellular_component,plasma membrane;GO:0005925,cel…	K05625,ko05016,Huntington's disease
Slpi	17.2500593938122	13.65246009998	14.0593885795198	5.66285533850964	6.31597334777793	6.14766657868989	1.31707046895037	3.647374035234	161.513278321475	7.88984114554841e-08	5.69148224952034e-06	Q548X8,Secretory leukocyte peptidase inhibitor, isoform CRA_a	NP_035544.1,antileukoproteinase precursor	PF00095,WAP-type (Whey Acidic Protein) 'four-disulfide core'	IPR036645,Elafin-like superfamily;IPR008197,WAP-type 'four-disulfide core' domain	ENOG410J417,-;ENOG41116TS,-	GO:0019899,molecular_function,enzyme binding;GO:0010466,biological_process,negative regulation of peptidase activity;GO:0003677,molecular_function,DNA binding;GO:0032496,biological_process,response to lipopolysaccharide;GO:0006508,biological_process,proteolysis;GO:0045087,biological_process,innate immune response;GO:0004867,molecular_function,serine-type endopeptidase inhibitor activity;GO:003101…	-
Mmp9	2.10598677599418	1.80318877914449	1.72141689990164	0.398417357018262	0.431983454713585	0.413019651383644	2.18232679097782	2.05990814631138	233.542896320253	1.18967622122297e-08	1.36273981586305e-06	Q3TTU7,Uncharacterized protein	-	PF00413,Matrixin;PF04886,PT repeat;PF01471,Putative peptidoglycan binding domain;PF00040,ibronectin type II domain;PF00045,Hemopexin	IPR001818,Peptidase M10, metallopeptidase;IPR018486,Hemopexin, conserved site;IPR036375,Hemopexin-like domain superfamily;IPR036365,PGBD-like superfamily;IPR021190,Peptidase M10A;IPR000562,Fibronectin type II domain;IPR028688,Matrix metalloproteinase-9;IPR036366,PGBD superfamily;IPR024079,Metallopeptidase, catalytic domain superfamily;IPR013806,Kringle-like fold;IPR006026,Peptidase, metallopeptid…	KOG1565,Gelatinase A and related matrix metalloproteases;ENOG410XQ5D,-	GO:0006508,biological_process,proteolysis;GO:0016787,molecular_function,hydrolase activity;GO:0001503,biological_process,ossification;GO:0008237,molecular_function,metallopeptidase activity;GO:0031012,cellular_component,extracellular matrix;GO:0046872,molecular_function,metal ion binding;GO:0050900,biological_process,leukocyte migration;GO:0004222,molecular_function,metalloendopeptidase activity;…	-
Zbp1	3.93994860937118	3.98331467968419	3.73002987217636	0.364803178092577	0.460283022561869	0.567593717778916	3.06991367654014	2.96754383253188	519.332638987705	1.80591938920284e-10	6.03705637766197e-08	A2APF7,Z-DNA-binding protein 1	NP_067369.2,Z-DNA-binding protein 1 isoform 1	PF02295,Adenosine deaminase z-alpha domain;PF12721,RIP homotypic interaction motif	IPR025735,RHIM domain;IPR036390,Winged helix DNA-binding domain superfamily;IPR036388,Winged helix-like DNA-binding domain superfamily;IPR000607,Double-stranded RNA-specific adenosine deaminase (DRADA)	ENOG410J2S4,-;ENOG411196S,-	GO:0003723,molecular_function,RNA binding;GO:0005515,molecular_function,protein binding;GO:0003726,molecular_function,double-stranded RNA adenosine deaminase activity	-
Helz2	14.9773289359978	15.3629699503885	14.3662777984164	6.39683229385488	6.50173107255895	6.30156457327606	1.23898544488145	6.94514135535327	690.226088687949	3.9930433813686e-11	2.43125171111597e-08	A2AS03,Helicase with zinc finger domain 2	XP_006500664.1,helicase with zinc finger domain 2 isoform X3	PF13087,AAA domain;PF13086,AAA domain;PF00773,RNB domain	IPR031191,Helicase with zinc finger domain 2;IPR003593,AAA+ ATPase domain;IPR012340,Nucleic acid-binding, OB-fold;IPR036236,Zinc finger C2H2 superfamily;IPR027417,P-loop containing nucleoside triphosphate hydrolase	KOG2102,Exosomal 3'-5' exoribonuclease complex, subunit Rrp44/Dis3;KOG1804,RNA helicase;COG1112,Superfamily I DNA and RNA helicases and helicase subunits;COG0557,Exoribonuclease R	GO:1903506,biological_process,regulation of nucleic acid-templated transcription;GO:0030374,molecular_function,ligand-dependent nuclear receptor transcription coactivator activity	-
Fabp4	0.878982411937556	0.785349926178513	0.908783137861584	0.150222178769009	0.159639129632648	0.217075302034115	2.290080237802	1.28376264823627	132.032723737787	2.18333091871032e-07	1.2017965289897e-05	Q542H7,Fabp4 protein	NP_077717.1,fatty acid-binding protein, adipocyte	PF00061,Lipocalin / cytosolic fatty-acid binding protein family	IPR031259,Intracellular lipid binding protein;IPR033073,Fatty acid-binding protein 4;IPR000463,Cytosolic fatty-acid binding;IPR000566,Lipocalin/cytosolic fatty-acid binding domain;IPR012674,Calycin	ENOG4111US8,-;KOG4015,Fatty acid-binding protein FABP	GO:0006469,biological_process,negative regulation of protein kinase activity;GO:0001816,biological_process,cytokine production;GO:0050729,biological_process,positive regulation of inflammatory response;GO:0050727,biological_process,regulation of inflammatory response;GO:0050872,biological_process,white fat cell differentiation;GO:0071285,biological_process,cellular response to lithium ion;GO:0005…	K08753,ko03320,PPAR signaling pathway;K08753,ko04923,Regulation of lipolysis in adipocytes
Gm9845	7.75032254318333	6.64162795514089	6.3671555275417	4.51068468557915	3.1157393605259	2.71586128994187	1.03417788425616	1.67879820030404	32.1218073501389	0.000156098129530362	0.00189896146679862	A0A2C9F2D9,CASP8 and FADD-like apoptosis regulator	-	-	IPR001875,Death effector domain;IPR001309,Peptidase C14, p20 domain;IPR015917,Peptidase C14A, caspase catalytic domain;IPR029030,Caspase-like domain superfamily;IPR011029,Death-like domain superfamily	-	GO:0004197,molecular_function,cysteine-type endopeptidase activity;GO:0042981,biological_process,regulation of apoptotic process;GO:0008234,molecular_function,cysteine-type peptidase activity;GO:0006508,biological_process,proteolysis	-
Mgarp	0.696909846225392	0.496561541695927	0.684197485259648	0.266927309867034	0.32358267185594	0.314288350534154	1.0330768604228	0.0883067954430232	15.0070771048633	0.00268542491834595	0.0177723003046111	D3Z134,Protein MGARP	-	PF14962,Mitochondria Localisation Sequence	IPR032773,Protein MGARP, N-terminal;IPR026093,Protein MGARP	ENOG410IWK1,-;ENOG410Y7BU,-	GO:0097211,biological_process,cellular response to gonadotropin-releasing hormone;GO:0016021,cellular_component,integral component of membrane;GO:0008090,biological_process,retrograde axonal transport;GO:0010822,biological_process,positive regulation of mitochondrion organization;GO:0071383,biological_process,cellular response to steroid hormone stimulus;GO:0031307,cellular_component,integral com…	-
Gm37589	0.188175217454166	0.2122908430801	0.367709039086088	0.506520300821795	0.514349228436007	0.596392440835841	-1.04847449779541	0.760754889296532	16.3013459949248	0.00203518082537653	0.0144156012364913	-	-	-	-	-	-	-
Kcnab1	0.160349315404619	0.171377912864469	0.177240032839285	0.107013218025362	0.0500374760563918	0.0756003747880944	1.18560135853919	0.224727949190312	17.8838482998244	0.0014773644939426	0.011174811122504	H0V469,Potassium voltage-gated channel subfamily A member regulatory beta subunit 1	-	PF00248,Aldo/keto reductase family	IPR005983,Potassium channel, voltage-dependent, beta subunit, KCNAB;IPR005399,Potassium channel, voltage-dependent, beta subunit, KCNAB-related;IPR036812,NADP-dependent oxidoreductase domain superfamily;IPR005400,Potassium channel, voltage-dependent, beta subunit, KCNAB1;IPR023210,NADP-dependent oxidoreductase domain	COG0667,Predicted oxidoreductases (related to aryl-alcohol dehydrogenases);KOG1575,Voltage-gated shaker-like K+ channel, subunit beta/KCNAB	GO:0005829,cellular_component,cytosol;GO:0034705,cellular_component,potassium channel complex;GO:0055085,biological_process,transmembrane transport;GO:0005737,cellular_component,cytoplasm;GO:0005249,molecular_function,voltage-gated potassium channel activity;GO:0019904,molecular_function,protein domain specific binding;GO:1903817,biological_process,negative regulation of voltage-gated potassium c…	-
Gm6634	2.08307045042112	1.95423271541871	3.91972339809227	0.645666188741563	0.767996361223495	0.930277838007066	1.76783433391614	1.69037210900982	28.7015495527327	0.000380451375895143	0.00380414159055277	A0A0G2JZP4,Uncharacterized protein	-	PF00078,Reverse transcriptase (RNA-dependent DNA polymerase)	IPR036691,Endonuclease/exonuclease/phosphatase superfamily;IPR000477,Reverse transcriptase domain	-	GO:0003964,molecular_function,RNA-directed DNA polymerase activity;GO:0006278,biological_process,RNA-dependent DNA biosynthetic process	-
Gm3513	3.53958470256801	3.57286383461603	2.98866483945835	0.769912784922601	1.49998964504648	1.52975044086522	1.39545644782822	0.670207976551063	32.1056992815745	0.000156422551876232	0.00189896146679862	-	-	-	-	-	-	-
Gbp5	0.207606097223428	0.154647085533446	0.180301552165003	0.0646572455169858	0.0215946979937007	0.032626890691281	2.22390884134814	-0.26399942553303	36.1808448760639	9.47634899117987e-05	0.00128101549535338	Q8BMN7,Guanylate-binding protein 5	NP_705792.2,guanylate-binding protein 5	PF02841,uanylate-binding protein, C-terminal domain;PF02263,uanylate-binding protein, N-terminal domain	IPR027417,P-loop containing nucleoside triphosphate hydrolase;IPR003191,Guanylate-binding protein/Atlastin, C-terminal;IPR030386,GB1/RHD3-type guanine nucleotide-binding (G) domain;IPR015894,Guanylate-binding protein, N-terminal;IPR036543,Guanylate-binding protein, C-terminal domain superfamily;IPR037684,Guanylate-binding protein, C-terminal	ENOG410XR6Z,-;KOG2037,Guanylate-binding protein	GO:0031410,cellular_component,cytoplasmic vesicle;GO:0072616,biological_process,interleukin-18 secretion;GO:0005525,molecular_function,GTP binding;GO:0045089,biological_process,positive regulation of innate immune response;GO:0050702,biological_process,interleukin-1 beta secretion;GO:0071346,biological_process,cellular response to interferon-gamma;GO:0003924,molecular_function,GTPase activity;GO:…	-
Gbp7	1.49493266358805	1.51826185295245	1.43396288057802	0.491395394990345	0.502085062609387	0.530368589396676	1.56307897247372	2.51429190061432	197.009072601533	2.85933038918749e-08	2.69428511721153e-06	Q91Z40,Gbp6 protein	NP_001076781.1,-;NP_663520.2,guanylate binding protein 7	PF02841,uanylate-binding protein, C-terminal domain;PF02263,uanylate-binding protein, N-terminal domain	IPR027417,P-loop containing nucleoside triphosphate hydrolase;IPR003191,Guanylate-binding protein/Atlastin, C-terminal;IPR030386,GB1/RHD3-type guanine nucleotide-binding (G) domain;IPR015894,Guanylate-binding protein, N-terminal;IPR036543,Guanylate-binding protein, C-terminal domain superfamily;IPR037684,Guanylate-binding protein, C-terminal	ENOG410XR6Z,-;KOG2037,Guanylate-binding protein	GO:0050830,biological_process,defense response to Gram-positive bacterium;GO:0031410,cellular_component,cytoplasmic vesicle;GO:0003674,molecular_function,molecular_function;GO:0005525,molecular_function,GTP binding;GO:0000166,molecular_function,nucleotide binding;GO:0044406,biological_process,adhesion of symbiont to host;GO:0020005,cellular_component,symbiont-containing vacuole membrane;GO:007134…	-
Gm43802	2.75301032421956	3.22258306651642	2.22015102359763	1.1548691773839	1.19999171603719	0.934847491639855	1.33930975776791	0.415105780987342	30.5009059053064	0.000193164525599594	0.00224555808979477	W5PX34,Uncharacterized protein	-	PF02230,Phospholipase/Carboxylesterase;PF07859,alpha/beta hydrolase fold	IPR003140,Phospholipase/carboxylesterase/thioesterase;IPR029058,Alpha/Beta hydrolase fold	-	GO:0016787,molecular_function,hydrolase activity;GO:0042997,biological_process,negative regulation of Golgi to plasma membrane protein transport;GO:0002084,biological_process,protein depalmitoylation;GO:0016298,molecular_function,lipase activity;GO:0005739,cellular_component,mitochondrion;GO:0008474,molecular_function,palmitoyl-(protein) hydrolase activity;GO:0005829,cellular_component,cytosol	-
Gbp3	0.90157926161463	1.33945649184602	1.96583663375827	0.375524076566384	0.42433857140802	0.38135738827831	1.85687091167292	1.61938243583605	37.6775216769549	0.000107901949420521	0.00141521925239968	D3ZQL3,Guanylate-binding protein 4	NP_001292190.1,guanylate-binding protein 4	PF02841,uanylate-binding protein, C-terminal domain;PF02263,uanylate-binding protein, N-terminal domain	IPR027417,P-loop containing nucleoside triphosphate hydrolase;IPR003191,Guanylate-binding protein/Atlastin, C-terminal;IPR030386,GB1/RHD3-type guanine nucleotide-binding (G) domain;IPR015894,Guanylate-binding protein, N-terminal;IPR036543,Guanylate-binding protein, C-terminal domain superfamily;IPR037684,Guanylate-binding protein, C-terminal	ENOG410XR6Z,-;KOG2037,Guanylate-binding protein	GO:0050830,biological_process,defense response to Gram-positive bacterium;GO:0035458,biological_process,cellular response to interferon-beta;GO:0031410,cellular_component,cytoplasmic vesicle;GO:0005525,molecular_function,GTP binding;GO:0042832,biological_process,defense response to protozoan;GO:0044406,biological_process,adhesion of symbiont to host;GO:0020005,cellular_component,symbiont-containi…	-
Gbp2b	0.599021109334703	0.490045648435212	0.847794120948724	0.130296079701301	0.220003794733084	0.210945041507116	1.75572567443266	0.363321655459673	30.1568764108912	0.000202324717002358	0.00232249796585789	A4UUI2,Guanylate binding protein 1	NP_034389.2,guanylate-binding protein 1	PF02841,uanylate-binding protein, C-terminal domain;PF02263,uanylate-binding protein, N-terminal domain	IPR027417,P-loop containing nucleoside triphosphate hydrolase;IPR003191,Guanylate-binding protein/Atlastin, C-terminal;IPR030386,GB1/RHD3-type guanine nucleotide-binding (G) domain;IPR015894,Guanylate-binding protein, N-terminal;IPR036543,Guanylate-binding protein, C-terminal domain superfamily;IPR037684,Guanylate-binding protein, C-terminal	ENOG410XR6Z,-;KOG2037,Guanylate-binding protein	GO:0005525,molecular_function,GTP binding;GO:0003924,molecular_function,GTPase activity;GO:0000166,molecular_function,nucleotide binding	-
Gbp2	0.42318233024321	0.336999056940349	0.41076323588422	0.121828906000521	0.15190674147768	0.0645502802617345	1.75583860252411	-0.435761178375805	25.2133724525848	0.000413286927970047	0.0040576723744681	Q3UDC7,Uncharacterized protein	-	PF02841,uanylate-binding protein, C-terminal domain;PF02263,uanylate-binding protein, N-terminal domain	IPR027417,P-loop containing nucleoside triphosphate hydrolase;IPR003191,Guanylate-binding protein/Atlastin, C-terminal;IPR030386,GB1/RHD3-type guanine nucleotide-binding (G) domain;IPR015894,Guanylate-binding protein, N-terminal;IPR036543,Guanylate-binding protein, C-terminal domain superfamily;IPR037684,Guanylate-binding protein, C-terminal	ENOG410XR6Z,-;KOG2037,Guanylate-binding protein	GO:0005525,molecular_function,GTP binding;GO:0003924,molecular_function,GTPase activity	-
Ifi44	8.34875422478185	8.65721004383321	9.15880216685308	1.57036644859121	1.60574026107268	1.88138421681109	2.39104849371198	5.00834778069249	718.260025769891	3.23111154264506e-11	2.18462475777463e-08	D3ZAF8,Interferon-induced protein 44	NP_001101199.1,interferon-induced protein 44;XP_006233557.1,-;XP_006233558.1,-	PF07534,TLD	IPR024644,Interferon-induced protein 44 family;IPR006571,TLDc domain;IPR027417,P-loop containing nucleoside triphosphate hydrolase	ENOG410IDX3,-;ENOG410XP4J,-	-	-
Ifi44l	3.95995325887469	3.85935073608355	3.43913656017322	0.356420380810826	0.520799457064649	0.393431456246424	3.1306047974703	1.5821674454371	287.265346231388	4.05884245755759e-09	6.15585198142215e-07	F6ZI78,Interferon-induced protein 44-like	-	-	IPR024644,Interferon-induced protein 44 family	ENOG410IDX3,-;ENOG410XP4J,-	-	-
Ddx58	18.8603660839344	19.1352769183485	18.4167038420603	8.00869012269569	7.66427687804826	7.88621913840492	1.28016662046913	6.55984017032143	687.43874663614	4.07987664932637e-11	2.43125171111597e-08	A7YY79,Ddx58 protein	-	PF16739,Caspase recruitment domain;PF00271,Helicase conserved C-terminal domain;PF11648,C-terminal domain of RIG-I;PF04851,Type III restriction enzyme, res subunit	IPR006935,Helicase/UvrB, N-terminal;IPR014001,Helicase superfamily 1/2, ATP-binding domain;IPR038557,RIG-I-like receptor, C-terminal domain superfamily;IPR027417,P-loop containing nucleoside triphosphate hydrolase;IPR031964,Caspase recruitment domain;IPR021673,RIG-I-like receptor, C-terminal regulatory domain;IPR001650,Helicase, C-terminal	KOG0354,DEAD-box like helicase;COG1111,ERCC4-like helicases	GO:0046872,molecular_function,metal ion binding;GO:0016787,molecular_function,hydrolase activity;GO:0003677,molecular_function,DNA binding;GO:0005524,molecular_function,ATP binding;GO:0008270,molecular_function,zinc ion binding	-
Abca1	2.61088347644793	2.61820593190981	2.50369535243402	1.14172835678821	1.12947932043896	1.21196478471928	1.1703728696189	4.28757653016729	276.860421511259	4.91900841119729e-09	7.02290930040314e-07	G3GTZ6,ATP-binding cassette sub-family A member 1	XP_003495905.1,ATP-binding cassette sub-family A member 1 isoform X2	PF12698,ABC-2 family transporter protein;PF00005,ABC transporter	IPR003439,ABC transporter-like;IPR027417,P-loop containing nucleoside triphosphate hydrolase;IPR020846,Major facilitator superfamily domain;IPR026082,ABC transporter A;IPR003593,AAA+ ATPase domain;IPR017871,ABC transporter, conserved site	-	GO:0008509,molecular_function,anion transmembrane transporter activity;GO:0033344,biological_process,cholesterol efflux;GO:0032489,biological_process,regulation of Cdc42 protein signal transduction;GO:0045332,biological_process,phospholipid translocation;GO:0007186,biological_process,G-protein coupled receptor signaling pathway;GO:0005102,molecular_function,signaling receptor binding;GO:0042626,m…	K05641,ko02010,ABC transporters;K05641,ko04975,Fat digestion and absorption
Slc31a2	17.2828246509755	14.9703763117153	14.3408869856784	7.05617682581118	8.27185632491153	6.9234647214324	1.07674615108056	4.55226047411523	160.427615871267	8.16488803833104e-08	5.82853934652944e-06	Q4KL43,Solute carrier family 31, member 2	NP_079562.1,probable low affinity copper uptake protein 2 isoform 1	PF04145,Ctr copper transporter family	IPR007274,Ctr copper transporter	KOG3386,Copper transporter;ENOG4111I8D,-	GO:0006878,biological_process,cellular copper ion homeostasis;GO:1902311,biological_process,regulation of copper ion transmembrane transport;GO:0016020,cellular_component,membrane;GO:0005770,cellular_component,late endosome;GO:0005375,molecular_function,copper ion transmembrane transporter activity;GO:0055037,cellular_component,recycling endosome;GO:0035434,biological_process,copper ion transmemb…	-
Fggy	1.32892575712241	1.4737805582113	1.39614219913095	0.587447143732012	0.596774627689139	0.602130551791242	1.25597664258361	2.57498266258397	126.032842064195	2.75609534797273e-07	1.45220132596306e-05	F1LSP9,FGGY carbohydrate kinase domain-containing	NP_001013954.2,FGGY carbohydrate kinase domain-containing protein;XP_017448749.1,-;XP_017448750.1,-;XP_006238475.1,-;XP_006238472.1,-	PF02782,Y family of carbohydrate kinases, C-terminal domain;PF00370,Y family of carbohydrate kinases, N-terminal domain	IPR018484,Carbohydrate kinase, FGGY, N-terminal;IPR006003,FGGY carbohydrate kinase, pentulose kinase;IPR000577,Carbohydrate kinase, FGGY;IPR018485,Carbohydrate kinase, FGGY, C-terminal	COG1069,Ribulose kinase;ENOG410IR1J,-	GO:0005975,biological_process,carbohydrate metabolic process;GO:0008150,biological_process,biological_process;GO:0019150,molecular_function,D-ribulokinase activity;GO:0019321,biological_process,pentose metabolic process;GO:0005623,cellular_component,cell;GO:0005575,cellular_component,cellular_component;GO:0016773,molecular_function,phosphotransferase activity, alcohol group as acceptor;GO:0070050…	-
4933421A08Rik	0.955906362576237	1.44393516627729	0.963014226047691	0.673673686807276	0.437496979805224	0.264401310766828	1.35778384084486	0.495866842504931	18.9904461655743	0.001193935458984	0.00939894532291928	-	-	-	-	-	-	-
Gm12932	0.505088587709637	0.647793433391958	1.40370838911334	2.86745945078129	1.77228615238516	2.27022641591485	-1.37739974224332	0.106752154150179	14.2543008612542	0.00317746547137296	0.0202748332172429	-	-	-	-	-	-	-
Zc3h12a	6.30221568842421	6.37953406683791	5.98292953670056	1.78680140942221	1.65769154041397	1.39003346984163	1.97151999149492	3.51542678269076	407.549182319381	6.49221100691558e-10	1.5081736281489e-07	A0A1A6HUI1,Uncharacterized protein	-	PF11977,Zc3h12a-like Ribonuclease NYN domain	IPR021869,Ribonuclease Zc3h12a-like, NYN domain	-	-	-
Sdc3	5.16608891780624	4.54528629355371	5.022493929406	1.53542257888117	1.57945979271275	1.59091094252687	1.66190769539249	4.29114005742487	427.346600243206	5.05677587563843e-10	1.3493616432466e-07	G3V9B7,Syndecan	NP_446345.3,syndecan-3 precursor	PF01034,Syndecan domain	IPR031194,Syndecan-3;IPR030479,Syndecan, conserved site;IPR001050,Syndecan;IPR003585,Neurexin/syndecan/glycophorin C;IPR027789,Syndecan/Neurexin domain	ENOG410IJZ0,-;ENOG410Y2QY,-	GO:0031012,cellular_component,extracellular matrix;GO:0042802,molecular_function,identical protein binding;GO:0016021,cellular_component,integral component of membrane;GO:0016020,cellular_component,membrane	K16337,ko04514,Cell adhesion molecules (CAMs)
Gm26716	5.43304929044776	3.11842729113451	5.6359737430364	1.32949096263894	1.72679530824327	1.82628037906774	1.50467337824014	0.506465029546637	24.6253830441537	0.00045296649960258	0.00437308863769785	-	-	-	-	-	-	-
Aim1l	2.51714848464457	2.55206433776844	2.33496436520978	0.980233061140924	0.82583699558739	0.889012272437901	1.48428385715931	3.56362789530537	267.130046812141	5.92555161332680e-09	8.04114954576803e-07	B7ZCC2,Crystallin beta-gamma domain-containing 2	XP_006538813.1,-;XP_006538814.1,-;NP_001156442.1,absent in melanoma 1-like protein	PF00030,Beta/Gamma crystallin	IPR035992,Ricin B-like lectins;IPR011024,Gamma-crystallin-like;IPR001064,Beta/gamma crystallin;IPR000772,Ricin B, lectin domain	ENOG410IERF,-;ENOG4110BHM,-	GO:0005575,cellular_component,cellular_component;GO:0008150,biological_process,biological_process;GO:0003674,molecular_function,molecular_function	-
Id3	1.15400474645887	1.27075056541062	1.06297012994694	0.342290929645238	0.320098292762013	0.272041047133206	1.91843604018606	0.520201085091152	72.6539359265265	4.06215677610285e-06	0.000110837207638512	Q545W1,Id3 protein	NP_032347.1,DNA-binding protein inhibitor ID-3	PF00010,Helix-loop-helix DNA-binding domain	IPR026052,DNA-binding protein inhibitor;IPR011598,Myc-type, basic helix-loop-helix (bHLH) domain;IPR036638,Helix-loop-helix DNA-binding domain superfamily	ENOG4112051,-;ENOG410IYKY,-	GO:0046983,molecular_function,protein dimerization activity;GO:0042476,biological_process,odontogenesis;GO:0030855,biological_process,epithelial cell differentiation;GO:0000122,biological_process,negative regulation of transcription by RNA polymerase II;GO:0008134,molecular_function,transcription factor binding;GO:0006351,biological_process,transcription, DNA-templated;GO:0043433,biological_proce…	K17694,ko04350,TGF-beta signaling pathway;K17694,ko04550,Signaling pathways regulating pluripotency of stem cells
Gm13012	9.07169537601319	8.48044757400467	9.95852214640375	3.90699513611867	4.92693586017499	3.95200302191078	1.11120389161071	2.56597193210947	69.5820059366683	4.98469292765965e-06	0.000130881611621654	-	-	-	-	-	-	-
Dhrs3	58.5654272653223	54.8102639671767	48.8744213206401	25.1542435616174	26.6212801802547	25.17230104698	1.09315915552432	6.86987102811502	365.193715366177	1.15601565603162e-09	2.36482844501036e-07	A0A061IFL7,Short-chain dehydrogenase/reductase 3-like protein	-	PF02719,Polysaccharide biosynthesis protein;PF08659,KR domain;PF13561,noyl-(Acyl carrier protein) reductase;PF00106,short chain dehydrogenase	IPR036291,NAD(P)-binding domain superfamily;IPR002347,Short-chain dehydrogenase/reductase SDR;IPR032969,Short-chain dehydrogenase/reductase 3	-	GO:0004745,molecular_function,retinol dehydrogenase activity;GO:0001523,biological_process,retinoid metabolic process;GO:0003151,biological_process,outflow tract morphogenesis;GO:0016020,cellular_component,membrane;GO:0060021,biological_process,roof of mouth development;GO:0030278,biological_process,regulation of ossification;GO:0052650,molecular_function,NADP-retinol dehydrogenase activity;GO:00…	-
Tnfrsf1b	4.70798655301482	3.82206043553593	4.37372077631996	0.931285940012782	1.1637098816422	0.964185293296632	2.07770226889285	3.36430281287992	298.544219470635	3.32012565474621e-09	5.61798052147549e-07	Q545P4,Tumor necrosis factor receptor superfamily, member 1b	NP_035740.2,tumor necrosis factor receptor superfamily member 1B precursor	PF00020,TNFR/NGFR cysteine-rich region	IPR033996,Tumor necrosis factor receptor 1B, N-terminal;IPR020411,Tumour necrosis factor receptor 1B;IPR001368,TNFR/NGFR cysteine-rich region	ENOG410YPQW,-;ENOG410IJ06,-	GO:0008630,biological_process,intrinsic apoptotic signaling pathway in response to DNA damage;GO:0005031,molecular_function,tumor necrosis factor-activated receptor activity;GO:0071363,biological_process,cellular response to growth factor stimulus;GO:0033209,biological_process,tumor necrosis factor-mediated signaling pathway;GO:0005634,cellular_component,nucleus;GO:0031625,molecular_function,ubiq…	K05141,ko04060,Cytokine-cytokine receptor interaction;K05141,ko05014,Amyotrophic lateral sclerosis (ALS);K05141,ko04668,TNF signaling pathway;K05141,ko04920,Adipocytokine signaling pathway
Tnfrsf9	1.67967005729156	1.11482452248367	1.29889438099898	0.427913961972733	0.403680166965026	0.318214068358607	1.82595924792891	1.3095203933565	73.1355680760707	3.93661208052955e-06	0.000108126663678834	Q3U3R1,CD137 antigen	NP_001070977.1,-;XP_011248530.1,-;NP_035742.1,tumor necrosis factor receptor superfamily member 9 isoform 1 precursor	PF00020,TNFR/NGFR cysteine-rich region	IPR020413,Tumour necrosis factor receptor 9;IPR034020,Tumour necrosis factor receptor 9, N-terminal;IPR001368,TNFR/NGFR cysteine-rich region	ENOG41129F9,-;ENOG410IW3N,-	GO:0006915,biological_process,apoptotic process;GO:0009897,cellular_component,external side of plasma membrane;GO:0008285,biological_process,negative regulation of cell proliferation;GO:0004872,-,-;GO:0016020,cellular_component,membrane;GO:0016021,cellular_component,integral component of membrane	K05146,ko04060,Cytokine-cytokine receptor interaction
Isg15	59.1514857162175	61.0357751732682	54.8253961105082	9.32539038682294	9.60548924550137	9.45234685991409	2.64228695717348	4.69217542474631	1420.3724704245	8.47578561968087e-13	2.90422794258365e-09	Q4FJR9,G1p2 protein	NP_056598.2,ubiquitin-like protein ISG15 precursor	PF00240,Ubiquitin family	IPR000626,Ubiquitin domain;IPR029071,Ubiquitin-like domain superfamily	COG5272,Ubiquitin;KOG0001,Ubiquitin and ubiquitin-like proteins	GO:0051607,biological_process,defense response to virus;GO:0030501,biological_process,positive regulation of bone mineralization;GO:0032020,biological_process,ISG15-protein conjugation;GO:0045648,biological_process,positive regulation of erythrocyte differentiation;GO:0019941,biological_process,modification-dependent protein catabolic process;GO:0042742,biological_process,defense response to bact…	K12159,ko04622,RIG-I-like receptor signaling pathway
Asb10	0.223203794996419	0.206748042810612	0.290771739548157	0.568037043116898	0.442673351768707	0.501618096175056	-1.03752387198054	0.195024937361288	16.4832244273751	0.00195965051108612	0.014032899636858	B5DEZ7,Ankyrin repeat and SOCS box-containing 10	NP_001102686.1,ankyrin repeat and SOCS box protein 10	PF12796,Ankyrin repeats (3 copies);PF07525,SOCS box	IPR020683,Ankyrin repeat-containing domain;IPR036036,SOCS box-like domain superfamily;IPR002110,Ankyrin repeat;IPR001496,SOCS box domain;IPR036770,Ankyrin repeat-containing domain superfamily	KOG0504,FOG: Ankyrin repeat;COG0666,FOG: Ankyrin repeat	GO:0016567,biological_process,protein ubiquitination;GO:0005737,cellular_component,cytoplasm;GO:0035556,biological_process,intracellular signal transduction;GO:0000151,cellular_component,ubiquitin ligase complex;GO:0031625,molecular_function,ubiquitin protein ligase binding;GO:0004842,molecular_function,ubiquitin-protein transferase activity;GO:0005634,cellular_component,nucleus	-
Il6	1.54771791291586	1.08439885564149	0.963315116705151	0.0757466707159746	0.196765527984887	0.111483048557471	3.14659466786837	0.777008997627111	97.005845210035	1.00699517068371e-06	3.74034574780241e-05	A2RTD1,Interleukin 6	NP_112445.1,interleukin-6 isoform 1 precursor	PF00489,Interleukin-6/G-CSF/MGF family	IPR009079,Four-helical cytokine-like, core;IPR030473,Interleukin-6/GCSF/MGF, conserved site;IPR003574,Interleukin-6;IPR030474,Interleukin-6/GCSF/MGF	ENOG4112BXV,-;ENOG410IW11,-	GO:0001878,biological_process,response to yeast;GO:0009408,biological_process,response to heat;GO:0032868,biological_process,response to insulin;GO:0002262,biological_process,myeloid cell homeostasis;GO:0071392,biological_process,cellular response to estradiol stimulus;GO:0045893,biological_process,positive regulation of transcription, DNA-templated;GO:0009612,biological_process,response to mecha…	K05405,ko05142,Chagas disease (American trypanosomiasis);K05405,ko05143,African trypanosomiasis;K05405,ko04621,NOD-like receptor signaling pathway;K05405,ko05144,Malaria;K05405,ko05202,Transcriptional misregulation in cancer;K05405,ko05168,Herpes simplex infection;K05405,ko05410,Hypertrophic cardiomyopathy (HCM);K05405,ko05133,Pertussis;K05405,ko05132,Salmonella infection;K05405,ko05164,Influenza…
Gm42846	0.609250825641975	1.04184676706359	0.952418872963576	2.26611246009685	1.39420243758941	2.4224355500558	-1.13437299315554	-0.238323460213685	10.9111568575288	0.007218236034382	0.0377319386297634	-	-	-	-	-	-	-
Stap1	54.2768277622058	55.654761408368	69.2808575733825	24.2751240280251	24.2140323593566	26.384304750045	1.28229582567212	8.04778934733766	142.169592588354	4.96160586495987e-07	2.19427352912247e-05	Q5BK11,Signal transducing adaptor family member 1	NP_001020286.1,signal-transducing adaptor protein 1	PF00169,PH domain	IPR011993,PH-like domain superfamily;IPR035877,STAP1, SH2 domain;IPR001849,Pleckstrin homology domain;IPR036860,SH2 domain superfamily;IPR000980,SH2 domain	ENOG410IGPX,-;ENOG4111PK4,-	GO:0010760,biological_process,negative regulation of macrophage chemotaxis;GO:0019901,molecular_function,protein kinase binding;GO:1903997,biological_process,positive regulation of non-membrane spanning protein tyrosine kinase activity;GO:1904140,biological_process,negative regulation of microglial cell migration;GO:0030971,molecular_function,receptor tyrosine kinase binding;GO:0005634,cellular_c…	-
Cxcl2	135.044275416858	117.326069007	129.540122284743	15.6521631062456	17.3495054720709	15.157080025017	3.00474822904044	7.22035907552618	1730.20869267671	2.94390348678628e-13	2.39608137295246e-09	Q3U1J5,C-X-C motif chemokine	NP_033166.1,C-X-C motif chemokine 2 precursor	PF00048,Small cytokines (intecrine/chemokine), interleukin-8 like	IPR018048,CXC chemokine, conserved site;IPR033899,CXC Chemokine domain;IPR036048,Chemokine interleukin-8-like superfamily;IPR001811,Chemokine interleukin-8-like domain;IPR001089,CXC chemokine	ENOG410ZT1C,-;ENOG410J3WE,-	GO:0042060,biological_process,wound healing;GO:0006955,biological_process,immune response;GO:0006952,biological_process,defense response;GO:0071347,biological_process,cellular response to interleukin-1;GO:0005125,molecular_function,cytokine activity;GO:0009408,biological_process,response to heat;GO:0010469,biological_process,regulation of signaling receptor activity;GO:0005623,cellular_component,…	K05505,ko05134,Legionellosis;K05505,ko04668,TNF signaling pathway;K05505,ko05132,Salmonella infection;K05505,ko04062,Chemokine signaling pathway;K05505,ko04060,Cytokine-cytokine receptor interaction
Cxcl10	1.02901706945463	0.951170938313829	0.869526288993389	0.108888642094959	0.339429273141957	0.192313209163439	2.09597246392083	0.510556612919803	50.2523086467723	2.24404483297795e-05	0.000425995546825426	Q548V9,C-X-C motif chemokine	NP_067249.1,C-X-C motif chemokine 10 precursor	PF00048,Small cytokines (intecrine/chemokine), interleukin-8 like	IPR018048,CXC chemokine, conserved site;IPR033899,CXC Chemokine domain;IPR036048,Chemokine interleukin-8-like superfamily;IPR001811,Chemokine interleukin-8-like domain;IPR001089,CXC chemokine	ENOG410J1VC,-;ENOG410ZTJK,-	GO:0048248,molecular_function,CXCR3 chemokine receptor binding;GO:0006935,biological_process,chemotaxis;GO:0005576,cellular_component,extracellular region;GO:0005615,cellular_component,extracellular space;GO:0051281,biological_process,positive regulation of release of sequestered calcium ion into cytosol;GO:0010818,biological_process,T cell chemotaxis;GO:0010469,biological_process,regulation of s…	K12671,ko04668,TNF signaling pathway;K12671,ko04622,RIG-I-like receptor signaling pathway;K12671,ko05164,Influenza A;K12671,ko04062,Chemokine signaling pathway;K12671,ko04623,Cytosolic DNA-sensing pathway;K12671,ko04060,Cytokine-cytokine receptor interaction;K12671,ko04620,Toll-like receptor signaling pathway
Agpat9	3.16552950401231	2.54858765596176	2.90451796533768	1.45295755467029	1.3505689175552	1.4685711011003	1.02535737467889	2.93341420356953	81.1435539036633	2.39527336921147e-06	7.36090062744674e-05	G3IK30,Glycerol-3-phosphate acyltransferase 3	XP_007624246.1,-;XP_007653098.1,glycerol-3-phosphate acyltransferase 3;XP_007624245.1,-;XP_007653099.1,-;XP_007624247.1,-;XP_016819200.1,-	PF01553,Acyltransferase	IPR002123,Phospholipid/glycerol acyltransferase	-	GO:0016020,cellular_component,membrane;GO:0016746,molecular_function,transferase activity, transferring acyl groups;GO:0008152,biological_process,metabolic process;GO:0016021,cellular_component,integral component of membrane;GO:0016740,molecular_function,transferase activity	K13506,ko00561,Glycerolipid metabolism;K13506,ko00564,Glycerophospholipid metabolism
Gm42987	1.11936228289012	1.04443291152084	1.18045902297244	0.44347795467696	0.386263290936119	0.483770015306241	1.36559813808323	0.952188995111039	50.3056395402051	2.2333280501029e-05	0.00042519155868876	F6ZBU4,Proline dehydrogenase	-	PF01619,Proline dehydrogenase	IPR002872,Proline dehydrogenase domain;IPR029041,FAD-linked oxidoreductase-like;IPR015659,Proline oxidase family	COG0506,Proline dehydrogenase;KOG0186,Proline oxidase	GO:0016645,molecular_function,oxidoreductase activity, acting on the CH-NH group of donors;GO:0006562,biological_process,proline catabolic process;GO:0004657,molecular_function,proline dehydrogenase activity;GO:0016491,molecular_function,oxidoreductase activity;GO:0005743,cellular_component,mitochondrial inner membrane;GO:0005739,cellular_component,mitochondrion;GO:0006560,biological_process,prol…	-
Gbp9	1.31969405596046	1.19048061861838	1.07252221302348	0.319972211189924	0.507946425809043	0.366279894313315	1.57432260617402	2.0825007587646	91.333786004809	1.35131229364344e-06	4.68888260675368e-05	Q8BTS3,Guanylate-binding protein 9	NP_766365.1,guanylate binding protein family, member 9;XP_006534987.2,-	PF02841,uanylate-binding protein, C-terminal domain;PF02263,uanylate-binding protein, N-terminal domain	IPR027417,P-loop containing nucleoside triphosphate hydrolase;IPR003191,Guanylate-binding protein/Atlastin, C-terminal;IPR030386,GB1/RHD3-type guanine nucleotide-binding (G) domain;IPR015894,Guanylate-binding protein, N-terminal;IPR036543,Guanylate-binding protein, C-terminal domain superfamily;IPR037684,Guanylate-binding protein, C-terminal	ENOG410XR6Z,-;KOG2037,Guanylate-binding protein	GO:0050830,biological_process,defense response to Gram-positive bacterium;GO:0031410,cellular_component,cytoplasmic vesicle;GO:0003674,molecular_function,molecular_function;GO:0005525,molecular_function,GTP binding;GO:0042832,biological_process,defense response to protozoan;GO:0044406,biological_process,adhesion of symbiont to host;GO:0020005,cellular_component,symbiont-containing vacuole membran…	-
Gm43302	2.048948693159	2.26752751703945	2.57455100137842	0.682739365191225	0.908938040827819	0.72851456287969	1.58048756651878	2.75745316247178	116.496243872867	4.08024406853769e-07	1.93508045686428e-05	L7N1X8,Predicted gene 43302	-	PF02841,uanylate-binding protein, C-terminal domain;PF02263,uanylate-binding protein, N-terminal domain	IPR027417,P-loop containing nucleoside triphosphate hydrolase;IPR003191,Guanylate-binding protein/Atlastin, C-terminal;IPR030386,GB1/RHD3-type guanine nucleotide-binding (G) domain;IPR015894,Guanylate-binding protein, N-terminal;IPR036543,Guanylate-binding protein, C-terminal domain superfamily;IPR037684,Guanylate-binding protein, C-terminal	ENOG410XR6Z,-;KOG2037,Guanylate-binding protein	GO:0005525,molecular_function,GTP binding;GO:0006955,biological_process,immune response;GO:0071346,biological_process,cellular response to interferon-gamma;GO:0003924,molecular_function,GTPase activity;GO:0000166,molecular_function,nucleotide binding;GO:0042742,biological_process,defense response to bacterium	-
Gbp10	0.80855906114117	0.74894785453986	0.730305294103636	0.300744075520212	0.23437096145104	0.307512446255919	1.46383405876139	1.09079657899486	63.0541657194668	7.91649494047838e-06	0.000185476033596917	Q000W5,Guanylate-binding protein 10	NP_001034735.2,guanylate-binding protein 10	PF02841,uanylate-binding protein, C-terminal domain;PF02263,uanylate-binding protein, N-terminal domain	IPR027417,P-loop containing nucleoside triphosphate hydrolase;IPR003191,Guanylate-binding protein/Atlastin, C-terminal;IPR030386,GB1/RHD3-type guanine nucleotide-binding (G) domain;IPR015894,Guanylate-binding protein, N-terminal;IPR036543,Guanylate-binding protein, C-terminal domain superfamily;IPR037684,Guanylate-binding protein, C-terminal	ENOG410XR6Z,-;KOG2037,Guanylate-binding protein	GO:0050830,biological_process,defense response to Gram-positive bacterium;GO:0031410,cellular_component,cytoplasmic vesicle;GO:0003674,molecular_function,molecular_function;GO:0005525,molecular_function,GTP binding;GO:0042832,biological_process,defense response to protozoan;GO:0071222,biological_process,cellular response to lipopolysaccharide;GO:0071346,biological_process,cellular response to int…	-
Gbp6	1.38852704125484	1.59645431295006	1.8362669996148	0.504519813482305	0.690060738452607	0.518266979783667	1.50337810531884	2.72914130065535	88.7426842130836	1.5542031784356e-06	5.22105606951919e-05	A0A0G2JDV3,Guanylate-binding protein 6	NP_919317.2,guanylate binding protein 6;XP_006534750.1,-	PF02841,uanylate-binding protein, C-terminal domain;PF02263,uanylate-binding protein, N-terminal domain	IPR027417,P-loop containing nucleoside triphosphate hydrolase;IPR003191,Guanylate-binding protein/Atlastin, C-terminal;IPR030386,GB1/RHD3-type guanine nucleotide-binding (G) domain;IPR015894,Guanylate-binding protein, N-terminal;IPR036543,Guanylate-binding protein, C-terminal domain superfamily;IPR037684,Guanylate-binding protein, C-terminal	ENOG410XR6Z,-;KOG2037,Guanylate-binding protein	GO:0050830,biological_process,defense response to Gram-positive bacterium;GO:0035458,biological_process,cellular response to interferon-beta;GO:0031410,cellular_component,cytoplasmic vesicle;GO:0003674,molecular_function,molecular_function;GO:0005525,molecular_function,GTP binding;GO:0042832,biological_process,defense response to protozoan;GO:0044406,biological_process,adhesion of symbiont to hos…	-
Oasl2	7.78219956413368	8.27544084870764	7.96192691761947	1.30803036522229	1.46157211923007	1.4608442047812	2.52184876876846	4.92015481367806	1169.22174886843	2.40124844504361e-12	6.47295630105914e-09	Q8K234,Oasl2 protein	-	PF10421,2'-5'-oligoadenylate synthetase 1, domain 2, C-terminus;PF00240,Ubiquitin family	IPR006117,2-5-oligoadenylate synthetase, conserved site;IPR006116,2-5-oligoadenylate synthetase, N-terminal;IPR000626,Ubiquitin domain;IPR026774,2'-5'-oligoadenylate synthase;IPR018952,2'-5'-oligoadenylate synthetase 1, domain 2/C-terminal;IPR038121,2'-5'-oligoadenylate synthetase, domain 2 superfamily;IPR029071,Ubiquitin-like domain superfamily	COG5272,Ubiquitin;KOG0001,Ubiquitin and ubiquitin-like proteins	GO:0003723,molecular_function,RNA binding;GO:0051607,biological_process,defense response to virus;GO:0016740,molecular_function,transferase activity;GO:0006955,biological_process,immune response;GO:0003725,molecular_function,double-stranded RNA binding;GO:0005524,molecular_function,ATP binding	-
Gm13822	9.59376357927092	9.41526358231215	8.80360463692472	3.72078154765522	4.14231244462981	4.38096160296596	1.1943885733047	1.27694519622035	54.2986083360368	1.57879176388139e-05	0.000316821667873475	-	-	-	-	-	-	-
Oasl1	18.9477941208436	19.8831075814972	19.5425218455595	8.25069449015	9.12261723810422	9.02961397434278	1.16320821076128	5.21221711282005	319.671356502615	2.32267186434038e-09	4.22743339690135e-07	G3HI67,59 kDa 2'-5'-oligoadenylate synthetase-like protein	-	PF10421,2'-5'-oligoadenylate synthetase 1, domain 2, C-terminus;PF00240,Ubiquitin family	IPR006117,2-5-oligoadenylate synthetase, conserved site;IPR006116,2-5-oligoadenylate synthetase, N-terminal;IPR000626,Ubiquitin domain;IPR026774,2'-5'-oligoadenylate synthase;IPR018952,2'-5'-oligoadenylate synthetase 1, domain 2/C-terminal;IPR038121,2'-5'-oligoadenylate synthetase, domain 2 superfamily;IPR029071,Ubiquitin-like domain superfamily	-	GO:0003723,molecular_function,RNA binding;GO:0051607,biological_process,defense response to virus;GO:0016740,molecular_function,transferase activity;GO:0006955,biological_process,immune response;GO:0003725,molecular_function,double-stranded RNA binding;GO:0005524,molecular_function,ATP binding	-
Gm43068	0.836391785461049	0.981556603271746	0.598202514606432	0.288944095048525	0.150116795584385	0.297685136415205	1.76059078614637	-0.35931628866765	23.9564295800983	0.000503744437968626	0.00472898716903972	-	-	-	-	-	-	-
Oas3	23.6294860184296	22.5559309230579	20.4370727694929	7.74434075696982	7.48147685748574	8.07945362008501	1.53335282130643	6.73234003474205	713.508432654727	3.34722894449637e-11	2.18462475777463e-08	A0A1U8CHX6,2'-5'-oligoadenylate synthase 3 isoform X1	XP_012975254.1,2'-5'-oligoadenylate synthase 3 isoform X1	-	IPR006117,2-5-oligoadenylate synthetase, conserved site;IPR006116,2-5-oligoadenylate synthetase, N-terminal;IPR002934,Polymerase, nucleotidyl transferase domain;IPR026774,2'-5'-oligoadenylate synthase;IPR018952,2'-5'-oligoadenylate synthetase 1, domain 2/C-terminal;IPR038121,2'-5'-oligoadenylate synthetase, domain 2 superfamily	-	GO:0006955,biological_process,immune response;GO:0051607,biological_process,defense response to virus;GO:0016740,molecular_function,transferase activity;GO:0016779,molecular_function,nucleotidyltransferase activity;GO:0003723,molecular_function,RNA binding;GO:0003725,molecular_function,double-stranded RNA binding;GO:0005524,molecular_function,ATP binding	-
Oas1b	4.71618862018035	4.3908890018848	4.01399292745325	1.81573997212262	1.99061125811377	2.20132009976915	1.13863506453205	2.69358211182987	98.7236547575354	9.24018044106391e-07	3.52609106767624e-05	A8YPC7,Putative oligoadenylate synthetase 1b	-	PF10421,2'-5'-oligoadenylate synthetase 1, domain 2, C-terminus	IPR026774,2'-5'-oligoadenylate synthase;IPR018952,2'-5'-oligoadenylate synthetase 1, domain 2/C-terminal;IPR038121,2'-5'-oligoadenylate synthetase, domain 2 superfamily;IPR006117,2-5-oligoadenylate synthetase, conserved site;IPR006116,2-5-oligoadenylate synthetase, N-terminal	-	GO:0051607,biological_process,defense response to virus;GO:0016740,molecular_function,transferase activity;GO:0003723,molecular_function,RNA binding;GO:0006955,biological_process,immune response;GO:0003725,molecular_function,double-stranded RNA binding;GO:0005524,molecular_function,ATP binding	-
Oas1g	50.6133300856866	51.6438396451929	44.6539734402183	25.9364369420801	23.9690012002622	23.3896009537105	1.02339584100748	6.42826176035977	305.55867423248	2.94095984874743e-09	5.1023792008775e-07	Q8K469,2'-5' oligoadenylate synthetase 1G	NP_035982.2,2'-5' oligoadenylate synthetase 1G	PF10421,2'-5'-oligoadenylate synthetase 1, domain 2, C-terminus;PF01909,Nucleotidyltransferase domain	IPR006117,2-5-oligoadenylate synthetase, conserved site;IPR006116,2-5-oligoadenylate synthetase, N-terminal;IPR002934,Polymerase, nucleotidyl transferase domain;IPR026774,2'-5'-oligoadenylate synthase;IPR018952,2'-5'-oligoadenylate synthetase 1, domain 2/C-terminal;IPR038121,2'-5'-oligoadenylate synthetase, domain 2 superfamily	COG5272,Ubiquitin;KOG0001,Ubiquitin and ubiquitin-like proteins	GO:0051607,biological_process,defense response to virus;GO:0005737,cellular_component,cytoplasm;GO:0016740,molecular_function,transferase activity;GO:0016779,molecular_function,nucleotidyltransferase activity;GO:0005524,molecular_function,ATP binding;GO:0003723,molecular_function,RNA binding;GO:0006955,biological_process,immune response;GO:0008270,molecular_function,zinc ion binding;GO:0003725,mo…	K14216,ko05160,Hepatitis C;K14216,ko05162,Measles;K14216,ko05168,Herpes simplex infection;K14216,ko05164,Influenza A
Oas1a	54.2912622214196	55.4685298527063	51.1329636808847	27.3511516843754	26.9920550437072	24.6700098875317	1.04628043064633	6.24082452980231	398.958193229474	7.26264357096437e-10	1.63232304533493e-07	Q8K469,2'-5' oligoadenylate synthetase 1G	NP_035982.2,2'-5' oligoadenylate synthetase 1G	PF10421,2'-5'-oligoadenylate synthetase 1, domain 2, C-terminus;PF01909,Nucleotidyltransferase domain	IPR006117,2-5-oligoadenylate synthetase, conserved site;IPR006116,2-5-oligoadenylate synthetase, N-terminal;IPR002934,Polymerase, nucleotidyl transferase domain;IPR026774,2'-5'-oligoadenylate synthase;IPR018952,2'-5'-oligoadenylate synthetase 1, domain 2/C-terminal;IPR038121,2'-5'-oligoadenylate synthetase, domain 2 superfamily	COG5272,Ubiquitin;KOG0001,Ubiquitin and ubiquitin-like proteins	GO:0051607,biological_process,defense response to virus;GO:0005737,cellular_component,cytoplasm;GO:0016740,molecular_function,transferase activity;GO:0016779,molecular_function,nucleotidyltransferase activity;GO:0005524,molecular_function,ATP binding;GO:0003723,molecular_function,RNA binding;GO:0006955,biological_process,immune response;GO:0008270,molecular_function,zinc ion binding;GO:0003725,mo…	K14216,ko05160,Hepatitis C;K14216,ko05162,Measles;K14216,ko05168,Herpes simplex infection;K14216,ko05164,Influenza A
Trafd1	17.4517902574663	17.2992005749874	17.9816890806698	8.03542836239049	7.13531632422413	7.36136039043688	1.24960837514391	5.82161388968318	411.298243589239	6.18660841039994e-10	1.46599248672648e-07	G3V959,FLN29 gene product, isoform CRA_b	XP_006249438.1,-;NP_446212.2,TRAF-type zinc finger domain-containing protein 1	-	IPR013083,Zinc finger, RING/FYVE/PHD-type;IPR001293,Zinc finger, TRAF-type	ENOG410IGBJ,-;ENOG4111IF3,-	GO:0008270,molecular_function,zinc ion binding;GO:0045824,biological_process,negative regulation of innate immune response;GO:0046872,molecular_function,metal ion binding	-
Gm42917	3.2395337004825	2.74102250192431	1.40673362271057	1.38727415462145	0.823701210253974	0.58336388339987	1.43819529600215	0.742748946255962	17.2298787763876	0.0017420906269754	0.0127753312644862	-	-	-	-	-	-	-
Hcar2	0.389415450006187	0.554931853130244	0.732764871519011	0.0952916665794748	0.123768575634017	0.112199312703643	2.32689946197391	-0.391629213848172	34.8357199037699	0.000111240095549681	0.00144654340569633	Q0VBA6,G protein-coupled receptor 109A	NP_109626.1,hydroxycarboxylic acid receptor 2	PF00001,7 transmembrane receptor (rhodopsin family)	IPR028017,Hydroxycarboxylic acid receptor 2/3;IPR017452,GPCR, rhodopsin-like, 7TM;IPR000276,G protein-coupled receptor, rhodopsin-like	ENOG4110VUM,-;ENOG410IKI5,-	GO:0070165,biological_process,positive regulation of adiponectin secretion;GO:0070553,molecular_function,nicotinic acid receptor activity;GO:0005525,molecular_function,GTP binding;GO:0007186,biological_process,G-protein coupled receptor signaling pathway;GO:0050995,biological_process,negative regulation of lipid catabolic process;GO:0004871,molecular_function,signal transducer activity;GO:0035590…	K08402,ko04024,cAMP signaling pathway
Por	112.256032827977	115.909360948749	106.068391522684	47.7048425535481	50.3172664199661	49.5316994449664	1.19859698703579	8.33886869780723	502.528112550635	2.14917618885754e-10	6.69468382829123e-08	A0A1U8C9X6,NADPH--cytochrome P450 reductase	XP_012976241.1,NADPH--cytochrome P450 reductase isoform X1	-	IPR001709,Flavoprotein pyridine nucleotide cytochrome reductase;IPR017938,Riboflavin synthase-like beta-barrel;IPR017927,Ferredoxin reductase-type FAD-binding domain;IPR003097,FAD-binding, type 1;IPR008254,Flavodoxin/nitric oxide synthase;IPR023173,NADPH-cytochrome p450 reductase, FAD-binding, alpha-helical domain superfamily;IPR029039,Flavoprotein-like superfamily;IPR001433,Oxidoreductase FAD/NA…	-	GO:0010181,molecular_function,FMN binding;GO:0005737,cellular_component,cytoplasm;GO:0003958,molecular_function,NADPH-hemoprotein reductase activity;GO:0050661,molecular_function,NADP binding;GO:0050660,molecular_function,flavin adenine dinucleotide binding;GO:0016491,molecular_function,oxidoreductase activity;GO:0005783,cellular_component,endoplasmic reticulum;GO:0016020,cellular_component,membr…	-
Serpine1	2.81160768019173	2.3832647988053	2.66635784696774	0.601022602935903	0.862803641287703	0.684383965582015	1.86547351726685	2.72115392960513	180.342253360757	4.49740143068458e-08	3.84515120616185e-06	G5E899,Plasminogen activator inhibitor 1	NP_032897.2,plasminogen activator inhibitor 1 precursor	PF00079,Serpin (serine protease inhibitor)	IPR023795,Serpin, conserved site;IPR023796,Serpin domain;IPR036186,Serpin superfamily;IPR000215,Serpin family	KOG2392,Serpin;COG4826,Serine protease inhibitor	GO:0010951,biological_process,negative regulation of endopeptidase activity;GO:0010757,biological_process,negative regulation of plasminogen activation;GO:0010469,biological_process,regulation of signaling receptor activity;GO:2000098,biological_process,negative regulation of smooth muscle cell-matrix adhesion;GO:0004867,molecular_function,serine-type endopeptidase inhibitor activity;GO:0005102,m…	K03982,ko04115,p53 signaling pathway;K03982,ko05142,Chagas disease (American trypanosomiasis);K03982,ko04933,AGE-RAGE signaling pathway in diabetic complications;K03982,ko04390,Hippo signaling pathway;K03982,ko04066,HIF-1 signaling pathway;K03982,ko04610,Complement and coagulation cascades
Hilpda	6.92745254294777	6.23061519293484	5.62183300898294	2.16760463688035	2.98862397410372	3.04301218452357	1.19509715116589	2.34368995088708	68.6198899652675	5.32334955526076e-06	0.00013801632391904	A0A0G2JX33,Hypoxia-inducible lipid droplet-associated	-	PF15220,Hypoxia-inducible lipid droplet-associated	IPR026190,Hypoxia-inducible lipid droplet-associated protein	-	GO:0009986,cellular_component,cell surface;GO:0005811,cellular_component,lipid droplet;GO:0005654,cellular_component,nucleoplasm;GO:0010884,biological_process,positive regulation of lipid storage;GO:0005102,molecular_function,signaling receptor binding;GO:0008284,biological_process,positive regulation of cell proliferation;GO:0001819,biological_process,positive regulation of cytokine production;G…	-
Tbxas1	0.15840253487441	0.15702931992396	0.191400748020733	0.101117724047936	0.0420274204484104	0.10120022679257	1.10382256014628	0.314805759710731	12.7266399089096	0.00454977472551111	0.0266834456088384	Q8K320,Thromboxane A synthase 1, platelet	-	PF00067,Cytochrome P450	IPR036396,Cytochrome P450 superfamily;IPR002401,Cytochrome P450, E-class, group I;IPR001128,Cytochrome P450;IPR017972,Cytochrome P450, conserved site	KOG0158,Cytochrome P450 CYP3/CYP5/CYP6/CYP9 subfamilies;COG2124,Cytochrome P450	GO:0016705,molecular_function,oxidoreductase activity, acting on paired donors, with incorporation or reduction of molecular oxygen;GO:0005506,molecular_function,iron ion binding;GO:0046872,molecular_function,metal ion binding;GO:0004497,molecular_function,monooxygenase activity;GO:0016491,molecular_function,oxidoreductase activity;GO:0016020,cellular_component,membrane;GO:0055114,biological_proc…	-
Gm45193	9.36236371857658	9.5174805556055	7.71044717602528	3.95001968424369	4.00174428177511	4.39507552565593	1.12560397532564	3.34995269345639	118.846745116009	3.69422732687129e-07	1.81480572552322e-05	Q9CRZ4,Uncharacterized protein	-	PF00415,Regulator of chromosome condensation (RCC1) repeat	IPR000408,Regulator of chromosome condensation, RCC1;IPR009091,Regulator of chromosome condensation 1/beta-lactamase-inhibitor protein II	KOG0941,E3 ubiquitin protein ligase;COG5021,Ubiquitin-protein ligase;COG5184,Alpha-tubulin suppressor and related RCC1 domain-containing proteins	-	-
Herc6	3.70717194164844	3.95734334494767	3.81669096544862	1.47125055169824	1.56301116435623	1.72452710292019	1.29007926399701	4.66364189249664	268.834742957557	5.73272384585849e-09	7.85727130313365e-07	F1LPM8,HECT and RLD domain-containing E3 ubiquitin protein ligase family member 6	XP_008761185.1,-;XP_008773968.1,probable E3 ubiquitin-protein ligase HERC6 isoform X2	PF00632,HECT-domain (ubiquitin-transferase);PF00415,Regulator of chromosome condensation (RCC1) repeat	IPR000408,Regulator of chromosome condensation, RCC1;IPR000569,HECT domain;IPR009091,Regulator of chromosome condensation 1/beta-lactamase-inhibitor protein II;IPR035983,HECT, E3 ligase catalytic domain	KOG0941,E3 ubiquitin protein ligase;COG5021,Ubiquitin-protein ligase;COG5184,Alpha-tubulin suppressor and related RCC1 domain-containing proteins	GO:0061630,molecular_function,ubiquitin protein ligase activity;GO:0016567,biological_process,protein ubiquitination;GO:0005737,cellular_component,cytoplasm;GO:0016740,molecular_function,transferase activity;GO:0004842,molecular_function,ubiquitin-protein transferase activity;GO:0002244,biological_process,hematopoietic progenitor cell differentiation;GO:0005829,cellular_component,cytosol;GO:00056…	-
Gm44081	1.46106496600299	1.04103662183259	1.3534979801715	2.86023198286759	2.82338641897319	3.03095188438925	-1.17350836819186	0.533157903325829	28.7355119326637	0.00024608102421965	0.00271998912738268	A0A1A6HM80,Uncharacterized protein	-	-	-	-	-	-
Tuba8	0.608873913951344	0.670471133495482	0.721083076599319	0.108359355721542	0.190000897813776	0.215300713838079	1.94340413100059	0.0888396108026872	44.9644101387737	3.68928325299318e-05	0.0006211955315175	G3HQ80,Tubulin alpha chain	XP_003505766.1,tubulin alpha-8 chain isoform X1;XP_007627992.1,-	PF03953,Tubulin C-terminal domain;PF00091,Tubulin/FtsZ family, GTPase domain	IPR017975,Tubulin, conserved site;IPR003008,Tubulin/FtsZ, GTPase domain;IPR008280,Tubulin/FtsZ, C-terminal;IPR036525,Tubulin/FtsZ, GTPase domain superfamily;IPR037103,Tubulin/FtsZ, C-terminal domain superfamily;IPR018316,Tubulin/FtsZ, 2-layer sandwich domain;IPR002452,Alpha tubulin;IPR000217,Tubulin;IPR023123,Tubulin, C-terminal	-	GO:0005874,cellular_component,microtubule;GO:0005856,cellular_component,cytoskeleton;GO:0005737,cellular_component,cytoplasm;GO:0007010,biological_process,cytoskeleton organization;GO:0007017,biological_process,microtubule-based process;GO:0005525,molecular_function,GTP binding;GO:0003924,molecular_function,GTPase activity;GO:0015630,cellular_component,microtubule cytoskeleton;GO:0000166,molecula…	K07374,ko04145,Phagosome;K07374,ko04210,Apoptosis;K07374,ko05130,Pathogenic Escherichia coli infection;K07374,ko04540,Gap junction
Usp18	18.7668470811225	19.6737264956076	17.526858914068	3.93314361448162	3.92129013426283	4.26880180770314	2.22652569925615	4.99553509373724	1016.44215967483	5.0751918838332e-12	9.39954902122454e-09	Q4FK24,Usp18 protein	-	PF00443,Ubiquitin carboxyl-terminal hydrolase	IPR018200,Ubiquitin specific protease, conserved site;IPR028889,Ubiquitin specific protease domain;IPR001394,Peptidase C19, ubiquitin carboxyl-terminal hydrolase	KOG1863,Ubiquitin carboxyl-terminal hydrolase;COG5077,Ubiquitin carboxyl-terminal hydrolase	GO:0006511,biological_process,ubiquitin-dependent protein catabolic process;GO:0036459,molecular_function,thiol-dependent ubiquitinyl hydrolase activity;GO:0016579,biological_process,protein deubiquitination	-
Gm44148	89.1896936525246	103.514839570784	94.1561833631129	21.9221092450608	19.2005794769961	24.4983293616128	2.15590847364973	4.23019819509177	419.793778069632	5.55498980477597e-10	1.38430345935017e-07	Q4FK24,Usp18 protein	-	PF00443,Ubiquitin carboxyl-terminal hydrolase	IPR018200,Ubiquitin specific protease, conserved site;IPR028889,Ubiquitin specific protease domain;IPR001394,Peptidase C19, ubiquitin carboxyl-terminal hydrolase	KOG1863,Ubiquitin carboxyl-terminal hydrolase;COG5077,Ubiquitin carboxyl-terminal hydrolase	GO:0006511,biological_process,ubiquitin-dependent protein catabolic process;GO:0036459,molecular_function,thiol-dependent ubiquitinyl hydrolase activity;GO:0016579,biological_process,protein deubiquitination	-
C3ar1	14.6211706853368	12.8020501212601	11.5989353476735	5.81002477207446	6.34776105723249	6.1744154876512	1.10309670805463	5.36826282411336	226.913522189839	1.38067931765155e-08	1.53850331119774e-06	Q5U7A4,Complement component 3A receptor 1	NP_033909.1,C3a anaphylatoxin chemotactic receptor	PF00001,7 transmembrane receptor (rhodopsin family)	IPR001644,C3a anaphylatoxin chemotactic receptor;IPR017452,GPCR, rhodopsin-like, 7TM;IPR002234,Anaphylatoxin chemotactic receptor family;IPR000826,Formyl peptide receptor-related;IPR000276,G protein-coupled receptor, rhodopsin-like	ENOG410YBJQ,-;ENOG410IUVF,-	GO:0007186,biological_process,G-protein coupled receptor signaling pathway;GO:0090023,biological_process,positive regulation of neutrophil chemotaxis;GO:0010759,biological_process,positive regulation of macrophage chemotaxis;GO:0045766,biological_process,positive regulation of angiogenesis;GO:0016020,cellular_component,membrane;GO:0005623,cellular_component,cell;GO:0004871,molecular_function,sign…	K04009,ko04080,Neuroactive ligand-receptor interaction;K04009,ko04610,Complement and coagulation cascades;K04009,ko05150,Staphylococcus aureus infection
Cd69	0.250177539833442	0.370224546353984	0.292484176176827	0.0376735630661927	0.0807376512739339	0.0748541274259597	2.23098224000833	0.406608386756037	54.8942188540001	1.50198667726653e-05	0.000303631702044471	Q3U6A8,CD69 antigen	NP_001028294.1,early activation antigen CD69	PF00059,Lectin C-type domain	IPR016187,C-type lectin fold;IPR033992,Natural killer cell receptor-like, C-type lectin-like domain;IPR016186,C-type lectin-like/link domain superfamily;IPR001304,C-type lectin-like	KOG4297,C-type lectin;ENOG410XPJ1,-	GO:0035690,biological_process,cellular response to drug;GO:0032991,cellular_component,protein-containing complex;GO:0009897,cellular_component,external side of plasma membrane;GO:0042803,molecular_function,protein homodimerization activity;GO:0030246,molecular_function,carbohydrate binding;GO:0016020,cellular_component,membrane;GO:0016021,cellular_component,integral component of membrane	-
Klra2	5.11475377016819	5.33722326516709	5.47376012377509	1.74416886036404	1.71163201962154	1.71136464845652	1.64517991896982	2.76718931982817	230.361418363985	1.27714062470917e-08	1.43479421330032e-06	E9Q433,Killer cell lectin-like receptor 2	NP_001164322.1,killer cell lectin-like receptor 2 isoform 1	PF08391,Ly49-like protein, N-terminal region;PF00059,Lectin C-type domain	IPR016187,C-type lectin fold;IPR013600,Ly49-like, N-terminal;IPR033992,Natural killer cell receptor-like, C-type lectin-like domain;IPR001304,C-type lectin-like;IPR016186,C-type lectin-like/link domain superfamily	KOG4297,C-type lectin;ENOG410XPJ1,-	GO:0030246,molecular_function,carbohydrate binding;GO:0016021,cellular_component,integral component of membrane;GO:0016020,cellular_component,membrane	-
Apold1	0.807688619090488	0.82570810498704	1.14368587212241	0.41247640369697	0.415198984030459	0.576723969279872	1.00102460644442	1.38067950405554	20.7942138285226	0.0008584735802095	0.0072648991769042	E9Q0X2,Apolipoprotein L domain-containing 1	NP_001103384.1,apolipoprotein L domain-containing protein 1	PF05461,Apolipoprotein L	IPR008405,Apolipoprotein L	ENOG410IWGQ,-;ENOG410YM8A,-	GO:0005829,cellular_component,cytosol;GO:0008150,biological_process,biological_process;GO:0016021,cellular_component,integral component of membrane;GO:0003674,molecular_function,molecular_function;GO:0045601,biological_process,regulation of endothelial cell differentiation;GO:0042118,biological_process,endothelial cell activation;GO:0001525,biological_process,angiogenesis;GO:0001666,biological_pr…	-
Gipr	2.50020301486597	1.90960359233994	2.15575261653751	0.845090943128714	0.878109963372416	0.808466615661808	1.37852816829233	2.43029216605839	105.900706968743	6.54313834907728e-07	2.73415409184309e-05	A0A1D5QDM0,Gastric inhibitory polypeptide receptor	XP_014979775.1,-	-	IPR001879,GPCR, family 2, extracellular hormone receptor domain;IPR036445,GPCR family 2, extracellular hormone receptor domain superfamily;IPR000832,GPCR, family 2, secretin-like;IPR001749,GPCR, family 2, gastric inhibitory polypeptide receptor;IPR017981,GPCR, family 2-like;IPR017983,GPCR, family 2, secretin-like, conserved site	-	GO:0038192,biological_process,gastric inhibitory peptide signaling pathway;GO:0004888,molecular_function,transmembrane signaling receptor activity;GO:0016519,molecular_function,gastric inhibitory peptide receptor activity;GO:0016020,cellular_component,membrane;GO:0004871,molecular_function,signal transducer activity;GO:0007166,biological_process,cell surface receptor signaling pathway;GO:0007165,…	K04580,ko04024,cAMP signaling pathway;K04580,ko04080,Neuroactive ligand-receptor interaction
Gm44698	6.19785787835368	4.76473063565497	5.38270990356613	3.35257920700183	2.11502446174588	1.97371447216956	1.15969169251633	0.698040084600846	23.549404187106	0.00053795150357603	0.0049852355023753	-	-	-	-	-	-	-
Zfp36	15.1794404267181	14.6480552927548	12.1641242826047	7.66745492414022	6.56729616221512	6.61490933513296	1.03156881351893	5.18911322872459	159.723433311835	8.34937179112515e-08	5.89878813243099e-06	Q3U3D2,Zinc finger protein 36	NP_035886.1,mRNA decay activator protein ZFP36	PF00642,Zinc finger C-x8-C-x5-C-x3-H type (and similar)	IPR036855,Zinc finger, CCCH-type superfamily;IPR000571,Zinc finger, CCCH-type	KOG1677,CCCH-type Zn-finger protein;COG5063,CCCH-type Zn-finger protein	GO:0044344,biological_process,cellular response to fibroblast growth factor stimulus;GO:0000289,biological_process,nuclear-transcribed mRNA poly(A) tail shortening;GO:0061158,biological_process,3'-UTR-mediated mRNA destabilization;GO:0006357,biological_process,regulation of transcription by RNA polymerase II;GO:0035925,molecular_function,mRNA 3'-UTR AU-rich region binding;GO:1904246,biological_pr…	K15308,ko05166,HTLV-I infection
Arhgap33	0.727721338514185	0.526878467189111	0.346586544725792	1.12590366172176	1.11020597903797	1.07541863722411	-1.04656995808876	2.15463994681817	31.6232352855365	0.000166521012459192	0.00200142419596618	A0A140LHW2,Rho GTPase-activating protein 33	NP_001276599.1,rho GTPase-activating protein 33 isoform b	PF14604,Variant SH3 domain;PF00620,RhoGAP domain	IPR035510,Rho GTPase-activating protein 33;IPR036871,PX domain superfamily;IPR000198,Rho GTPase-activating protein domain;IPR008936,Rho GTPase activation protein;IPR001452,SH3 domain;IPR036028,SH3-like domain superfamily	-	GO:0019901,molecular_function,protein kinase binding;GO:0032991,cellular_component,protein-containing complex;GO:0005737,cellular_component,cytoplasm;GO:0015031,biological_process,protein transport;GO:0043547,biological_process,positive regulation of GTPase activity;GO:0005886,cellular_component,plasma membrane;GO:0035091,molecular_function,phosphatidylinositol binding;GO:0005096,molecular_functi…	-
Gm12764	5.17695336900445	5.27987228440843	4.8487090831407	1.1923041588226	1.39375050811207	1.40385525781544	1.94492265883145	1.070708648563	112.338855137625	4.88689977074155e-07	2.19081033337641e-05	-	-	-	-	-	-	-
2310043P16Rik	0.823030205791226	0.988873024376856	0.770846045941203	0.126368060807961	0.209268073514666	0.12554123046008	2.4744554156072	1.06557649153162	111.989313348899	4.96297091805024e-07	2.19427352912247e-05	Q4YIL0,Uncharacterized protein	XP_668908.1,-	-	-	-	-	-
Siglece	0.57583923358135	0.458566591271995	0.853119146709636	0.165776921307361	0.465086026774013	0.234228959997871	1.0640384103091	-0.0584822052621329	7.35111471848484	0.0205657144607463	0.0830505840892718	Q6PJ50,Sialic acid binding Ig-like lectin E	-	PF13927,Immunoglobulin domain;PF07686,Immunoglobulin V-set domain	IPR003006,Immunoglobulin/major histocompatibility complex, conserved site;IPR036179,Immunoglobulin-like domain superfamily;IPR013783,Immunoglobulin-like fold;IPR007110,Immunoglobulin-like domain;IPR003599,Immunoglobulin subtype;IPR003598,Immunoglobulin subtype 2;IPR013106,Immunoglobulin V-set domain	ENOG410IJT6,-;ENOG410YKZU,-	GO:0030246,molecular_function,carbohydrate binding;GO:0016021,cellular_component,integral component of membrane;GO:0016020,cellular_component,membrane	-
Saa3	1.7063698872585	1.36993921276717	1.4402015753614	0.588107305251939	0.678304987415591	0.498567935958631	1.3523183013479	1.50375855821481	63.1108287089457	7.88338514785878e-06	0.000185016569925604	A0A1A6HJV6,Serum amyloid A protein	-	PF00277,Serum amyloid A protein	IPR000096,Serum amyloid A protein	-	GO:0034364,cellular_component,high-density lipoprotein particle;GO:0006953,biological_process,acute-phase response;GO:0005576,cellular_component,extracellular region	-
Gm44829	0.156920726278722	0.139761258552742	0.255529439765778	0.422391080798048	0.314208604475208	0.491684585971103	-1.12392864785977	0.0680162118125185	12.4881865160282	0.00482306033573791	0.0278219128626363	A0A0G2JVW5,E3 ubiquitin-protein ligase HUWE1	-	PF06012,omain of Unknown Function (DUF908);PF00627,UBA/TS-N domain;PF14377,omain of unknown function (DUF4414);PF02825,WWE domain;PF06025,omain of Unknown Function (DUF913)	IPR037197,WWE domain superfamily;IPR004170,WWE domain;IPR009060,UBA-like superfamily;IPR010309,E3 ubiquitin ligase, domain of unknown function DUF908;IPR015940,Ubiquitin-associated domain;IPR010314,E3 ubiquitin ligase, domain of unknown function DUF913;IPR016024,Armadillo-type fold;IPR025527,Domain of unknown function DUF4414;IPR035983,HECT, E3 ligase catalytic domain;IPR000569,HECT domain	-	GO:0000209,biological_process,protein polyubiquitination;GO:0005737,cellular_component,cytoplasm;GO:0006284,biological_process,base-excision repair;GO:1903955,biological_process,positive regulation of protein targeting to mitochondrion;GO:0016574,biological_process,histone ubiquitination;GO:0005829,cellular_component,cytosol;GO:0005654,cellular_component,nucleoplasm;GO:0006513,biological_process,…	-
Isg20	1.98668177832457	2.03934969771542	1.93009903503084	0.725104688703315	0.359594291788294	0.698531204896877	1.78822065682178	1.32896531511447	65.4494848919178	6.64963238237321e-06	0.000163040897017544	Q4FK39,Interferon-stimulated protein, isoform CRA_b	NP_001106999.1,-;NP_001278150.1,-;NP_065608.2,interferon-stimulated gene 20 kDa protein isoform b	PF00929,xonuclease	IPR036397,Ribonuclease H superfamily;IPR013520,Exonuclease, RNase T/DNA polymerase III;IPR012337,Ribonuclease H-like superfamily	KOG2249,3'-5' exonuclease;COG0847,DNA polymerase III, epsilon subunit and related 3'-5' exonucleases	GO:0003676,molecular_function,nucleic acid binding	-
Gm44851	1.16636307911121	1.35288171932106	1.08363369579668	0.371702155475301	0.372431383068492	0.445468687401755	1.62168443256729	0.972282849779021	67.2172650221445	5.86727041654582e-06	0.000147553776750783	-	-	-	-	-	-	-
Trim34a	6.88650875372631	6.76617575361302	6.65231594319869	2.50704335761689	2.1196323581767	1.77529873158109	1.69149862443118	3.54590647112262	249.182790251442	8.50349914138862e-09	1.07268534587324e-06	E9PYZ4,Tripartite motif-containing protein 34A	NP_109609.2,tripartite motif-containing protein 34A;XP_006508431.1,-;XP_006508430.1,-;XP_006508432.1,-	PF13445,RING-type zinc-finger;PF00643,B-box zinc finger;PF00622,SPRY domain	IPR017907,Zinc finger, RING-type, conserved site;IPR003879,Butyrophylin-like, SPRY domain;IPR001870,B30.2/SPRY domain;IPR000315,B-box-type zinc finger;IPR001841,Zinc finger, RING-type;IPR013320,Concanavalin A-like lectin/glucanase domain superfamily;IPR013083,Zinc finger, RING/FYVE/PHD-type;IPR027370,RING-type zinc-finger, LisH dimerisation motif;IPR003877,SPRY domain;IPR035826,TRIM34, PRY/SPRY d…	ENOG4111G04,-;KOG2177,Predicted E3 ubiquitin ligase	GO:0008270,molecular_function,zinc ion binding;GO:0046872,molecular_function,metal ion binding;GO:0005622,cellular_component,intracellular	-
Trim34b	3.01305819133165	2.12273932287479	2.55797400367479	0.762161635939259	0.800548527587376	0.907146605278242	1.63471870306215	1.69570730099687	81.7787828097786	2.30707568416148e-06	7.13787343727252e-05	K7N6K2,Tripartite motif-containing 34B	NP_001230845.1,tripartite motif-containing 34B	PF13445,RING-type zinc-finger;PF00643,B-box zinc finger;PF00622,SPRY domain	IPR017907,Zinc finger, RING-type, conserved site;IPR003879,Butyrophylin-like, SPRY domain;IPR001870,B30.2/SPRY domain;IPR000315,B-box-type zinc finger;IPR001841,Zinc finger, RING-type;IPR013320,Concanavalin A-like lectin/glucanase domain superfamily;IPR013083,Zinc finger, RING/FYVE/PHD-type;IPR027370,RING-type zinc-finger, LisH dimerisation motif;IPR003877,SPRY domain;IPR035826,TRIM34, PRY/SPRY d…	ENOG4111G04,-;KOG2177,Predicted E3 ubiquitin ligase	GO:0003674,molecular_function,molecular_function;GO:0046872,molecular_function,metal ion binding;GO:0005622,cellular_component,intracellular;GO:0005575,cellular_component,cellular_component;GO:0008270,molecular_function,zinc ion binding;GO:0008150,biological_process,biological_process	-
Trim12c	9.5788565104463	8.66264944261403	8.6826307343986	4.58962714969235	4.6114053316304	4.41484795608287	1.00043564427787	4.66786218030349	249.029024250478	8.53076774406710e-09	1.07268534587324e-06	D3Z3L3,Tripartite motif-containing 12C	NP_783608.3,tripartite motif-containing 12C;NP_001139479.1,-	PF15227,zinc finger of C3HC4-type, RING;PF00643,B-box zinc finger;PF00622,SPRY domain	IPR032917,Tripartite motif-containing protein 5;IPR017907,Zinc finger, RING-type, conserved site;IPR003879,Butyrophylin-like, SPRY domain;IPR001870,B30.2/SPRY domain;IPR001841,Zinc finger, RING-type;IPR013320,Concanavalin A-like lectin/glucanase domain superfamily;IPR013083,Zinc finger, RING/FYVE/PHD-type;IPR000315,B-box-type zinc finger;IPR003877,SPRY domain	ENOG410ITFH,-;ENOG410ZW0W,-	GO:0051607,biological_process,defense response to virus;GO:0019901,molecular_function,protein kinase binding;GO:0016567,biological_process,protein ubiquitination;GO:0005737,cellular_component,cytoplasm;GO:0045087,biological_process,innate immune response;GO:0042803,molecular_function,protein homodimerization activity;GO:0006914,biological_process,autophagy;GO:0046872,molecular_function,metal ion …	-
Gm27995	15.6577462189988	14.7265040524438	18.4938580265683	7.35651665993545	8.59944063505149	6.49634020554096	1.12197958530707	0.37749891331171	22.3605364393537	0.000654870661348352	0.00582456669983161	-	-	-	-	-	-	-
Trim30c	0.912456073368226	0.780170801676407	1.23622045632141	0.250075838284519	0.389770036553745	0.599409789749797	1.22524910310612	0.382072698151465	14.5148871940667	0.00299585893887402	0.0193776510694702	D3YVI9,Tripartite motif-containing 30C	-	PF15227,zinc finger of C3HC4-type, RING;PF00643,B-box zinc finger;PF00622,SPRY domain	IPR032917,Tripartite motif-containing protein 5;IPR017907,Zinc finger, RING-type, conserved site;IPR003879,Butyrophylin-like, SPRY domain;IPR001870,B30.2/SPRY domain;IPR001841,Zinc finger, RING-type;IPR013320,Concanavalin A-like lectin/glucanase domain superfamily;IPR013083,Zinc finger, RING/FYVE/PHD-type;IPR000315,B-box-type zinc finger;IPR003877,SPRY domain	ENOG410ITFH,-;ENOG410ZW0W,-	GO:0051607,biological_process,defense response to virus;GO:0008150,biological_process,biological_process;GO:0016567,biological_process,protein ubiquitination;GO:0045087,biological_process,innate immune response;GO:0006914,biological_process,autophagy;GO:0046872,molecular_function,metal ion binding;GO:0004842,molecular_function,ubiquitin-protein transferase activity;GO:0005622,cellular_component,i…	-
Trim30a	18.9066047752639	20.3535194550704	21.6463374672441	4.98069521693514	5.3689850717503	5.59666055978859	1.95343975567378	5.72926033387796	590.043732444978	9.18294447508389e-11	4.06004635404838e-08	E9PWL0,Tripartite motif-containing 30D	NP_954597.2,tripartite motif-containing 79 isoform 1	PF00097,Zinc finger, C3HC4 type (RING finger);PF00643,B-box zinc finger;PF00622,SPRY domain	IPR032917,Tripartite motif-containing protein 5;IPR017907,Zinc finger, RING-type, conserved site;IPR003879,Butyrophylin-like, SPRY domain;IPR001870,B30.2/SPRY domain;IPR000315,B-box-type zinc finger;IPR001841,Zinc finger, RING-type;IPR013320,Concanavalin A-like lectin/glucanase domain superfamily;IPR013083,Zinc finger, RING/FYVE/PHD-type;IPR018957,Zinc finger, C3HC4 RING-type;IPR003877,SPRY domain	ENOG410ITFH,-;ENOG410ZW0W,-	GO:0051607,biological_process,defense response to virus;GO:0008150,biological_process,biological_process;GO:0016567,biological_process,protein ubiquitination;GO:0045087,biological_process,innate immune response;GO:0006914,biological_process,autophagy;GO:0046872,molecular_function,metal ion binding;GO:0004842,molecular_function,ubiquitin-protein transferase activity;GO:0005622,cellular_component,i…	-
Gm4070	24.1272785942782	24.2831547668657	30.6833249389584	11.9105507827526	11.5998444505157	12.9693332764708	1.1395654438809	7.48868855089772	107.931815650808	1.6873846378037e-06	5.51964053597555e-05	L7N451,Interferon-induced very large GTPase 1	NP_001034249.2,-;XP_017167845.1,-;NP_083276.2,interferon-induced very large GTPase 1	-	IPR029028,Alpha/beta knot methyltransferases;IPR030383,Very large inducible GTPASE (VLIG)-type guanine nucleotide-binding (G) domain;IPR027417,P-loop containing nucleoside triphosphate hydrolase	ENOG410Y9GN,-;ENOG410IG57,-	GO:0005525,molecular_function,GTP binding	-
Gm20663	30.390562281601	25.0431535478204	36.2624667187613	13.9680696074724	12.1956436573046	13.4769364320294	1.2290046351576	3.395019663234	67.6520097737674	6.32553101019755e-06	0.000157346148867092	L7N451,Interferon-induced very large GTPase 1	NP_001034249.2,-;XP_017167845.1,-;NP_083276.2,interferon-induced very large GTPase 1	-	IPR029028,Alpha/beta knot methyltransferases;IPR030383,Very large inducible GTPASE (VLIG)-type guanine nucleotide-binding (G) domain;IPR027417,P-loop containing nucleoside triphosphate hydrolase	ENOG410Y9GN,-;ENOG410IG57,-	GO:0005525,molecular_function,GTP binding	-
Gvin1	30.6860527787774	31.339630046491	36.0852819841	14.6572092993161	14.9504742486119	15.2759582290205	1.15035616984214	7.75207624627571	213.427204283954	1.89418601090501e-08	1.92308988633067e-06	L7N451,Interferon-induced very large GTPase 1	NP_001034249.2,-;XP_017167845.1,-;NP_083276.2,interferon-induced very large GTPase 1	-	IPR029028,Alpha/beta knot methyltransferases;IPR030383,Very large inducible GTPASE (VLIG)-type guanine nucleotide-binding (G) domain;IPR027417,P-loop containing nucleoside triphosphate hydrolase	ENOG410Y9GN,-;ENOG410IG57,-	GO:0005525,molecular_function,GTP binding	-
Adm	1.89556408827903	1.04742387555518	2.38539388854113	0.340789839095219	0.118035009746091	0.501570429705139	2.48774070573237	0.846005070448197	29.4641380004586	0.000344202835791064	0.00350233412572556	A0A1A6GKL9,Uncharacterized protein	-	PF00214,Calcitonin / CGRP / IAPP family	IPR001710,Adrenomedullin;IPR021116,Calcitonin/adrenomedullin	-	GO:0005179,molecular_function,hormone activity;GO:0010469,biological_process,regulation of signaling receptor activity;GO:0005576,cellular_component,extracellular region	-
Sult1a1	0.290920301348351	0.50340948078974	0.288752223374344	0.732234571327351	0.729142279017121	0.862155302659716	-1.02528843506306	-0.0508391809490636	12.2778995229168	0.0050804372092947	0.0288827053976401	E9QNL5,Sulfotransferase	-	PF00685,Sulfotransferase domain	IPR000863,Sulfotransferase domain;IPR027417,P-loop containing nucleoside triphosphate hydrolase	KOG1584,Sulfotransferase;ENOG4111H56,-	GO:0008146,molecular_function,sulfotransferase activity;GO:0016740,molecular_function,transferase activity	-
Irf7	36.1090185580088	38.0193595408897	33.0453252063712	9.15668122396627	8.79327218891359	9.63440284720057	1.97771175852132	6.41312596937612	1000.25350325099	5.52954943186131e-12	9.39954902122454e-09	Q542T3,Interferon regulatory factor 7	NP_058546.1,interferon regulatory factor 7 isoform 1	PF00605,Interferon regulatory factor transcription factor;PF10401,Interferon-regulatory factor 3	IPR019817,Interferon regulatory factor, conserved site;IPR017855,SMAD-like domain superfamily;IPR036388,Winged helix-like DNA-binding domain superfamily;IPR019471,Interferon regulatory factor-3;IPR008984,SMAD/FHA domain superfamily;IPR036390,Winged helix DNA-binding domain superfamily;IPR001346,Interferon regulatory factor DNA-binding domain	ENOG410IWNR,-;ENOG4111G85,-	GO:0000982,molecular_function,transcription factor activity, RNA polymerase II proximal promoter sequence-specific DNA binding;GO:0003677,molecular_function,DNA binding;GO:0032728,biological_process,positive regulation of interferon-beta production;GO:0005737,cellular_component,cytoplasm;GO:0002819,biological_process,regulation of adaptive immune response;GO:0003700,molecular_function,DNA binding…	K09447,ko05168,Herpes simplex infection;K09447,ko05203,Viral carcinogenesis;K09447,ko04623,Cytosolic DNA-sensing pathway;K09447,ko05162,Measles;K09447,ko05161,Hepatitis B;K09447,ko04622,RIG-I-like receptor signaling pathway;K09447,ko05164,Influenza A;K09447,ko04620,Toll-like receptor signaling pathway;K09447,ko05160,Hepatitis C
Retn	1.07095414290808	1.13048182028855	0.93010126796063	0.349422893917137	0.36307539096692	0.308565874234054	1.62755256890956	0.26884807743735	47.0507231440077	3.01548075009865e-05	0.000538153374490262	Q5BMX4,Resistin	NP_001191888.1,-;NP_075360.1,resistin precursor	PF06954,Resistin	IPR036262,Resistin-like superfamily;IPR009714,Resistin	ENOG410J40Z,-;ENOG410ZE8R,-	GO:0005179,molecular_function,hormone activity;GO:0010469,biological_process,regulation of signaling receptor activity;GO:0005576,cellular_component,extracellular region	-
Kbtbd11	5.59879057739734	4.73957314708771	5.12918034924892	10.9432093605597	10.6500630909088	11.7875305677113	-1.09458693641877	5.85989238941114	245.263885522247	9.23198231618227e-09	1.13591120414884e-06	D4A5J1,Kelch repeat and BTB domain-containing 11	NP_001100796.1,kelch repeat and BTB domain-containing protein 11;XP_006253454.1,-;XP_006253455.1,-;XP_006253452.1,-;XP_006253453.1,-	PF13964,Kelch motif;PF00651,BTB/POZ domain;PF01344,Kelch motif	IPR015915,Kelch-type beta propeller;IPR006652,Kelch repeat type 1;IPR000210,BTB/POZ domain;IPR011333,SKP1/BTB/POZ domain superfamily	ENOG4110X8D,-;KOG1072,FOG: Kelch repeat	GO:0016567,biological_process,protein ubiquitination;GO:0004842,molecular_function,ubiquitin-protein transferase activity;GO:0031463,cellular_component,Cul3-RING ubiquitin ligase complex	-
Gm37844	0.611481424222553	0.6644305494775	0.371741177004632	1.52624826969615	1.51591582262996	1.18922508034067	-1.32739148560097	2.03723538762562	50.9885194172468	2.10132839120816e-05	0.000405645168026746	D4A5J1,Kelch repeat and BTB domain-containing 11	NP_001100796.1,kelch repeat and BTB domain-containing protein 11;XP_006253454.1,-;XP_006253455.1,-;XP_006253452.1,-;XP_006253453.1,-	PF13964,Kelch motif;PF00651,BTB/POZ domain;PF01344,Kelch motif	IPR015915,Kelch-type beta propeller;IPR006652,Kelch repeat type 1;IPR000210,BTB/POZ domain;IPR011333,SKP1/BTB/POZ domain superfamily	ENOG4110X8D,-;KOG1072,FOG: Kelch repeat	GO:0016567,biological_process,protein ubiquitination;GO:0004842,molecular_function,ubiquitin-protein transferase activity;GO:0031463,cellular_component,Cul3-RING ubiquitin ligase complex	-
Mfap3l	2.2626668515973	2.25184885187688	2.4424259066827	0.878721945143672	0.901408871598689	0.918501613576558	1.38483676557999	3.47912117544005	219.191996819214	1.65094349967313e-08	1.73898686816719e-06	A0A1U7QXL3,microfibrillar-associated protein 3-like isoform X1	XP_005075217.1,microfibrillar-associated protein 3-like isoform X1	-	IPR007110,Immunoglobulin-like domain;IPR036179,Immunoglobulin-like domain superfamily;IPR013783,Immunoglobulin-like fold;IPR003599,Immunoglobulin subtype;IPR003598,Immunoglobulin subtype 2;IPR013098,Immunoglobulin I-set	-	GO:0016021,cellular_component,integral component of membrane;GO:0016020,cellular_component,membrane	-
Ddx60	0.48321925226758	0.48819071122865	0.501093506016969	0.10589182202809	0.13203501665978	0.112212232937718	2.07430112560081	1.46382166055718	155.309143368708	9.62533638624352e-08	6.47840613551831e-06	E9PZQ1,DEAD	-	PF00271,Helicase conserved C-terminal domain;PF00270,AD/DEAH box helicase	IPR011545,DEAD/DEAH box helicase domain;IPR027417,P-loop containing nucleoside triphosphate hydrolase;IPR014001,Helicase superfamily 1/2, ATP-binding domain;IPR001650,Helicase, C-terminal	KOG0949,Predicted helicase, DEAD-box superfamily;COG4581,Superfamily II RNA helicase;KOG0948,Nuclear exosomal RNA helicase MTR4, DEAD-box superfamily	GO:0051607,biological_process,defense response to virus;GO:0003727,molecular_function,single-stranded RNA binding;GO:0005515,molecular_function,protein binding;GO:0005737,cellular_component,cytoplasm;GO:0003676,molecular_function,nucleic acid binding;GO:1900245,biological_process,positive regulation of MDA-5 signaling pathway;GO:0003690,molecular_function,double-stranded DNA binding;GO:0003723,mo…	-
Lrrc25	5.2409053734408	4.87612146419827	4.51400000648481	1.65343562550416	2.11450822438641	1.31034985704203	1.52805032211938	2.2832108974751	98.677076146653	9.26158459334194e-07	3.52609106767624e-05	B9EHD0,Leucine rich repeat containing 25	NP_694714.1,leucine-rich repeat-containing protein 25 precursor	PF13855,Leucine rich repeat	IPR001611,Leucine-rich repeat;IPR032675,Leucine-rich repeat domain superfamily	ENOG4111DR8,-;ENOG410J965,-	GO:0016021,cellular_component,integral component of membrane;GO:0016020,cellular_component,membrane	-
Hmox1	122.686623714828	116.317540618095	114.969208446147	44.1839140721423	44.7188374923834	41.8310884166044	1.45622007576144	7.14939705866605	914.118968447701	8.94194418972431e-12	1.03801927023509e-08	Q3U5U6,Uncharacterized protein	NP_034572.1,heme oxygenase 1	PF01126,Heme oxygenase	IPR018207,Haem oxygenase conserved site;IPR002051,Haem oxygenase;IPR016084,Haem oxygenase-like, multi-helical;IPR016053,Haem oxygenase-like	COG5398,Heme oxygenase;KOG4480,Heme oxygenase	GO:0071243,biological_process,cellular response to arsenic-containing substance;GO:0090050,biological_process,positive regulation of cell migration involved in sprouting angiogenesis;GO:0008630,biological_process,intrinsic apoptotic signaling pathway in response to DNA damage;GO:0034101,biological_process,erythrocyte homeostasis;GO:0048662,biological_process,negative regulation of smooth muscle c…	K00510,ko04978,Mineral absorption;K00510,ko00860,Porphyrin and chlorophyll metabolism
Ccl22	0.754265624313058	0.748561300808485	0.561483355645337	0	0.0410964904900908	0.162990614475938	3.27713888582431	-0.0116231180716862	43.4870444988547	4.27575247563185e-05	0.000699325339272197	Q546S6,C-C motif chemokine	NP_033163.1,C-C motif chemokine 22 precursor	PF00048,Small cytokines (intecrine/chemokine), interleukin-8 like	IPR030598,C-C motif chemokine 22;IPR036048,Chemokine interleukin-8-like superfamily;IPR001811,Chemokine interleukin-8-like domain;IPR000827,CC chemokine, conserved site	ENOG410J20K,-;ENOG41113E8,-	GO:0060326,biological_process,cell chemotaxis;GO:0005125,molecular_function,cytokine activity;GO:0010469,biological_process,regulation of signaling receptor activity;GO:0006955,biological_process,immune response;GO:0008009,molecular_function,chemokine activity;GO:0006954,biological_process,inflammatory response;GO:0006935,biological_process,chemotaxis;GO:0005576,cellular_component,extracellular r…	-
Gm10722	0	2.26213579914652	2.17240584029446	0.0941694400913397	0.146773180321753	0.415792383867189	2.80575763766035	-0.537378710923023	8.10723813209304	0.0187894695811368	0.0775221162188625	F6VLK5,Predicted gene 10722	-	-	-	ENOG410YF7P,-;ENOG410J9TA,-	GO:0016021,cellular_component,integral component of membrane;GO:0005575,cellular_component,cellular_component;GO:0003674,molecular_function,molecular_function;GO:0016020,cellular_component,membrane;GO:0008150,biological_process,biological_process	-
Gm11168	0	1.22650107426337	1.06372457869517	0.0324018528009842	0.0505017655335418	0.171679180907531	3.22600848845405	-0.0715169129720788	9.18900500020725	0.0148521878290693	0.0646851243677228	J3QN50,Predicted gene 11168	-	-	-	ENOG410YF7P,-;ENOG410J9TA,-	GO:0003674,molecular_function,molecular_function;GO:0005575,cellular_component,cellular_component;GO:0008150,biological_process,biological_process;GO:0016021,cellular_component,integral component of membrane;GO:0016020,cellular_component,membrane	-
Gm10719	0	0.917307491482193	1.54115483554736	0.136231789998805	0.106165933766068	0.330832140096993	2.17349914710453	0.0662196883230146	5.3289549175614	0.0474359500826505	0.154652029455948	E9Q7T3,Predicted gene 10719	-	-	-	ENOG410YF7P,-;ENOG410J9TA,-	GO:0016020,cellular_component,membrane;GO:0005575,cellular_component,cellular_component;GO:0003674,molecular_function,molecular_function;GO:0016021,cellular_component,integral component of membrane;GO:0008150,biological_process,biological_process	-
RP24-79I19.5	0.176973678654973	0.176535964391768	0.276656287484192	0.433062344585067	0.512980352472382	0.336534530757043	-1.01177941959634	0.304451265363099	13.2363217973785	0.00402507649118221	0.0243781256686449	A0A061I1L9,Junctional adhesion molecule C-like protein	-	PF13927,Immunoglobulin domain;PF07686,Immunoglobulin V-set domain	IPR007110,Immunoglobulin-like domain;IPR036179,Immunoglobulin-like domain superfamily;IPR013783,Immunoglobulin-like fold;IPR003599,Immunoglobulin subtype;IPR003598,Immunoglobulin subtype 2;IPR013106,Immunoglobulin V-set domain	-	GO:0007283,biological_process,spermatogenesis;GO:0030010,biological_process,establishment of cell polarity;GO:0030057,cellular_component,desmosome;GO:0090022,biological_process,regulation of neutrophil chemotaxis;GO:0044291,cellular_component,cell-cell contact zone;GO:0046982,molecular_function,protein heterodimerization activity;GO:0005615,cellular_component,extracellular space;GO:0005794,cellul…	-
Gm37842	8.90166324241357	10.5804884553163	13.0697418288461	3.94629372558679	4.50646984628433	4.69249133181204	1.32983920798137	3.60072700138091	72.5953090323139	5.74074622508878e-06	0.000145170973728906	-	-	-	-	-	-	-
Cd109	0.190616040926941	0.174622577696963	0.252260638043557	0.479772825647964	0.456975106210466	0.384445253709549	-1.07875381782062	1.21992348928553	30.2255170988692	0.000200456602596334	0.0023068498700129	A6MDD3,CD109 antigen	NP_694738.1,CD109 antigen precursor	PF07678,A-macroglobulin complement component;PF01835,MG2 domain;PF07703,Alpha-2-macroglobulin family N-terminal region;PF10569,Alpha-macro-globulin thiol-ester bond-forming region;PF00207,Alpha-2-macroglobulin family;PF07677,A-macroglobulin receptor	IPR001599,Alpha-2-macroglobulin;IPR008930,Terpenoid cyclases/protein prenyltransferase alpha-alpha toroid;IPR009048,Alpha-macroglobulin, receptor-binding;IPR036595,Alpha-macroglobulin, receptor-binding domain superfamily;IPR002890,Alpha-2-macroglobulin, N-terminal;IPR013783,Immunoglobulin-like fold;IPR019565,Alpha-2-macroglobulin, thiol-ester bond-forming;IPR014756,Immunoglobulin E-set;IPR011625,…	KOG1366,Alpha-macroglobulin;ENOG410XRED,-	GO:0004866,molecular_function,endopeptidase inhibitor activity;GO:0010951,biological_process,negative regulation of endopeptidase activity;GO:0001942,biological_process,hair follicle development;GO:0030512,biological_process,negative regulation of transforming growth factor beta receptor signaling pathway;GO:0072675,biological_process,osteoclast fusion;GO:0001933,biological_process,negative regul…	-
Fam46a	2.88829546245602	2.93436151077659	3.20467880523509	1.35443494528007	1.29845237246769	1.62323071942765	1.09969437929018	3.67781105202958	101.196773809997	8.18347517422359e-07	3.24058519316218e-05	D3Z5S8,Family with sequence similarity 46, member A	NP_001153850.1,protein FAM46A isoform 1	PF07984,Nucleotidyltransferase	IPR012937,FAM46 family	KOG3852,Uncharacterized conserved protein;ENOG410XTG4,-	GO:0005575,cellular_component,cellular_component	-
Gm2396	0.166664113208103	0.148439194553356	0.132682270952337	0.061175157943803	0.0317826833538511	0.0900368694636456	1.32150074600426	0.0745449486935203	16.3813233665454	0.0020015489271919	0.0142239552387367	A0A0V1KIA3,Uncharacterized protein	-	-	-	-	-	-
Bcl2a1a	11.7767663869392	10.9521120159145	11.2905116157316	3.44322106590386	4.43330272869294	3.63551802304388	1.56668312232009	2.66491452061963	170.746350704089	5.94547424078433e-08	4.65439684478014e-06	O55179,A1-d protein	NP_031562.1,B cell leukemia/lymphoma 2 related protein A1d	PF00452,Apoptosis regulator proteins, Bcl-2 family	IPR020717,Apoptosis regulator, Bcl-2, BH1 motif, conserved site;IPR002475,Bcl2-like;IPR026298,Blc2 family;IPR013282,Bcl-2-related protein A1;IPR020726,Apoptosis regulator, Bcl-2, BH2 motif, conserved site;IPR036834,Blc2-like superfamily	ENOG41123S0,-;KOG4728,Anti-apoptotic Bcl-2 family proteins, prevent opening of mitochondrial porin channel	GO:0042981,biological_process,regulation of apoptotic process;GO:0030217,biological_process,T cell differentiation;GO:0008053,biological_process,mitochondrial fusion;GO:0008630,biological_process,intrinsic apoptotic signaling pathway in response to DNA damage;GO:0015267,molecular_function,channel activity;GO:0043066,biological_process,negative regulation of apoptotic process;GO:0097192,biological…	K02162,ko04210,Apoptosis;K02162,ko04064,NF-kappa B signaling pathway;K02162,ko05202,Transcriptional misregulation in cancer
Cish	0.243928123056532	0.298941907431577	0.31353277814165	0.706732918984296	0.513546073132327	0.708434046405775	-1.1245165902566	1.62188104246417	35.0320558430018	0.000108634787863938	0.00142075229242666	F6XMN0,Cytokine inducible SH2 containing protein	XP_001493470.2,cytokine-inducible SH2-containing protein isoform X2	PF07525,SOCS box;PF00017,SH2 domain	IPR001496,SOCS box domain;IPR036860,SH2 domain superfamily;IPR036036,SOCS box-like domain superfamily;IPR000980,SH2 domain;IPR028425,Cytokine-inducible SH2-containing protein;IPR035887,CIS, SH2 domain	ENOG4111V4J,-;KOG4566,Cytokine-inducible SH2 protein	GO:0006469,biological_process,negative regulation of protein kinase activity;GO:0019221,biological_process,cytokine-mediated signaling pathway;GO:0004860,molecular_function,protein kinase inhibitor activity;GO:0035556,biological_process,intracellular signal transduction;GO:0005737,cellular_component,cytoplasm;GO:0007205,biological_process,protein kinase C-activating G-protein coupled receptor sig…	K04701,ko04917,Prolactin signaling pathway;K04701,ko04630,Jak-STAT signaling pathway
Gm17041	1.83055070618775	1.21113780402208	1.1355678513182	4.35145383503489	2.39372042729339	3.50359336067797	-1.26887317481269	0.312770489449031	17.5444383172066	0.00157987552496832	0.0118205076165161	G1R5U7,Cytokine inducible SH2 containing protein	XP_003257168.1,cytokine-inducible SH2-containing protein isoform X2	PF07525,SOCS box;PF00017,SH2 domain	IPR001496,SOCS box domain;IPR036860,SH2 domain superfamily;IPR036036,SOCS box-like domain superfamily;IPR000980,SH2 domain;IPR028425,Cytokine-inducible SH2-containing protein;IPR035887,CIS, SH2 domain	ENOG4111V4J,-;KOG4566,Cytokine-inducible SH2 protein	GO:0016567,biological_process,protein ubiquitination;GO:0005622,cellular_component,intracellular;GO:0035556,biological_process,intracellular signal transduction	K04701,ko04917,Prolactin signaling pathway;K04701,ko04630,Jak-STAT signaling pathway
Ccrl2	1.15715445498374	1.03061824147553	1.02590119469937	0.306757494801004	0.331002333912683	0.437590275584937	1.58314850520215	0.976454784250359	63.1433274920613	7.86446928406836e-06	0.000185016569925604	D3ZVM9,C-C motif chemokine receptor-like 2	NP_001101661.1,C-C chemokine receptor-like 2	PF00001,7 transmembrane receptor (rhodopsin family)	IPR000355,Chemokine receptor family;IPR017452,GPCR, rhodopsin-like, 7TM;IPR000276,G protein-coupled receptor, rhodopsin-like	ENOG411157E,-;ENOG410IKE4,-	GO:0042379,molecular_function,chemokine receptor binding;GO:0048020,molecular_function,CCR chemokine receptor binding;GO:0007186,biological_process,G-protein coupled receptor signaling pathway;GO:0004871,molecular_function,signal transducer activity;GO:0070098,biological_process,chemokine-mediated signaling pathway;GO:0004950,molecular_function,chemokine receptor activity;GO:0007165,biological_pr…	-
Gm26797	0.634982784351087	0.375191932517378	0.336261746279315	0.151593238129234	0.212646899976545	0.174028236630466	1.28219341754762	0.452376995702351	18.978275443371	0.00119668078097909	0.0094006086429768	Q3UPP0,Uncharacterized protein	-	-	-	-	-	-
Csprs	5.85077975671303	4.56269364469935	4.22106315428024	2.41249013918442	2.21390527566607	2.15031488966049	1.12249340361323	3.29373392325166	87.3612575107519	1.67707938659926e-06	5.50595786406324e-05	Q8BYZ8,Uncharacterized protein	NP_291094.2,component of Sp100-rs	-	IPR017452,GPCR, rhodopsin-like, 7TM	ENOG410YPW5,-;ENOG410J1CI,-	GO:0016021,cellular_component,integral component of membrane;GO:0016020,cellular_component,membrane	-
mt-Tq	3.5285061901969	13.827703335628	10.7255183252674	23.3129049082462	27.5881898307599	28.2118060569267	-1.39597848818241	0.468981554022309	18.4447024971811	0.00132476266966741	0.0102393534145288	-	-	-	-	-	-	-
Gm14636	0.303817018944761	0.210108489833697	0.248337623412833	0.122451173775499	0.115875216622973	0.115857115949867	1.09935443596678	0.490997799136967	22.7667637666366	0.000611807660396237	0.00549144452743342	-	-	-	-	-	-	-
Il13ra2	1.64746124180609	1.34992464710936	1.62155703871708	0.483769179741481	0.837784659267523	0.427203433069331	1.37579474683922	1.34129377655484	35.6708022232552	0.000100645727408808	0.00134057370249284	G3V9B6,Interleukin-13 receptor subunit alpha-2	XP_008771611.1,-;XP_006257490.1,-;NP_598222.2,interleukin-13 receptor subunit alpha-2 precursor;XP_008771610.1,-;XP_006257492.1,-;XP_006257489.1,-;XP_008771612.1,-;XP_006257493.1,-	PF09240,Interleukin-6 receptor alpha chain, binding	IPR003532,Short hematopoietin receptor, family 2, conserved site;IPR015321,Type I cytokine receptor, cytokine-binding domain;IPR003961,Fibronectin type III;IPR036116,Fibronectin type III superfamily;IPR013783,Immunoglobulin-like fold	ENOG410IUDW,-;ENOG4111JMU,-	GO:0016064,biological_process,immunoglobulin mediated immune response;GO:0019221,biological_process,cytokine-mediated signaling pathway;GO:0043305,biological_process,negative regulation of mast cell degranulation;GO:0002638,biological_process,negative regulation of immunoglobulin production;GO:0016020,cellular_component,membrane;GO:0004896,molecular_function,cytokine receptor activity;GO:0016021,…	K05077,ko04630,Jak-STAT signaling pathway
