# Supplementary material for: RNA-Seq Analysis Reveals the Role of Omp16 in Brucella-Infected RAW264.7 Cells
Source: Front Vet Sci. 2021 Mar 4;8:646839. doi: 10.3389/fvets.2021.646839 (PMC7970042; doi:10.3389/fvets.2021.646839)
Supplement: Supplementary Datasheet 2 — The DEGs KEGG classification between the uninfected and B. suis S2-infected cells. [file Data_Sheet_2.xls]

Term	Database	ID	Input_number	Background_number	Rich_factor	P_Value	Corrected P_Value	Input	Hyperlink
Systemic lupus erythematosus	KEGG PATHWAY	mmu05322	3	149	15.14	0.002429773	0.094761165	mmu:319179:Gm11398|mmu:319186:Hist1h2be|mmu:14969:H2-Eb1	http://www.genome.jp/kegg-bin/show_pathway?mmu05322/mmu:319186%09red/mmu:14969%09red/mmu:319179%09red
Prolactin signaling pathway	KEGG PATHWAY	mmu04917	2	74	20.32	0.007927552	0.139571993	mmu:12700:Cish|mmu:12700:Gm17041	http://www.genome.jp/kegg-bin/show_pathway?mmu04917/mmu:12700%09red
Hematopoietic cell lineage	KEGG PATHWAY	mmu04640	2	87	17.28	0.010736307	0.139571993	mmu:14969:H2-Eb1|mmu:12484:Cd24a	http://www.genome.jp/kegg-bin/show_pathway?mmu04640/mmu:14969%09red/mmu:12484%09red
Leukocyte transendothelial migration	KEGG PATHWAY	mmu04670	2	121	12.43	0.019809031	0.193138053	mmu:223864:Rapgef3|mmu:83964:RP24-79I19.5	http://www.genome.jp/kegg-bin/show_pathway?mmu04670/mmu:83964%09red/mmu:223864%09red
Jak-STAT signaling pathway	KEGG PATHWAY	mmu04630	2	161	9.34	0.033351204	0.237200112	mmu:12700:Cish|mmu:12700:Gm17041	http://www.genome.jp/kegg-bin/show_pathway?mmu04630/mmu:12700%09red
Cell adhesion molecules (CAMs)	KEGG PATHWAY	mmu04514	2	176	8.54	0.03914086	0.237200112	mmu:83964:RP24-79I19.5|mmu:14969:H2-Eb1	http://www.genome.jp/kegg-bin/show_pathway?mmu04514/mmu:83964%09red/mmu:14969%09red
Asthma	KEGG PATHWAY	mmu05310	1	26	28.92	0.046383252	0.237200112	mmu:14969:H2-Eb1	http://www.genome.jp/kegg-bin/show_pathway?mmu05310/mmu:14969%09red
