# Supplementary material for: RNA-Seq Analysis Reveals the Role of Omp16 in Brucella-Infected RAW264.7 Cells
Source: Front Vet Sci. 2021 Mar 4;8:646839. doi: 10.3389/fvets.2021.646839 (PMC7970042; doi:10.3389/fvets.2021.646839)
Supplement: Supplementary Datasheet 3 — The DEGs between B. suis S2-infected and ΔOmp16-infected cells. [file Data_Sheet_3.xls]

Geneid	Omp16_1	Omp16_2	Omp16_3	S2_1	S2_2	S2_3	logFC	logCPM	F	PValue	FDR	uniprotAc	Refseq	pfam	interpro	eggNOG	GO(GO_term,class,description)	KEGG(KO,pathway,description)
Gm19026	29.1295363870829	22.9600721745034	24.1872883262051	11.0744854052256	11.5948192318726	13.5443915426367	1.08783517317373	6.41425643988947	90.6357575150662	3.53836867921082e-06	0.00070331487587502	A0A0A0MQE5,Calmodulin-regulated spectrin-associated protein 1	NP_001263288.1,calmodulin-regulated spectrin-associated protein 1 isoform 1	PF17095,Spectrin-binding region of Ca2+-Calmodulin;PF08683,Microtubule-binding calmodulin-regulated spectrin-associated;PF11971,CAMSAP CH domain	IPR022613,Calmodulin-regulated spectrin-associated protein, CH domain;IPR011033,PRC-barrel-like superfamily;IPR036872,CH domain superfamily;IPR031372,CAMSAP, spectrin and Ca2+/calmodulin-binding region;IPR038209,CKK domain superfamily;IPR014797,CKK domain;IPR032940,Calmodulin-regulated spectrin-associated protein	KOG3654,Uncharacterized CH domain protein;ENOG4111D0B,-	GO:0005874,cellular_component,microtubule;GO:0022604,biological_process,regulation of cell morphogenesis;GO:0031113,biological_process,regulation of microtubule polymerization;GO:0005516,molecular_function,calmodulin binding;GO:0000226,biological_process,microtubule cytoskeleton organization;GO:0051011,molecular_function,microtubule minus-end binding;GO:0036449,cellular_component,microtubule minu…	-
Hecw2	0.335157195501486	0.314312348424217	0.316227194317249	0.183824625418075	0.120638135858204	0.163849100413033	1.0799370503509	1.66862460276314	37.141450648178	7.78897952778688e-05	0.00603535899568345	D4ADD3,HECT, C2 and WW domain-containing E3 ubiquitin protein ligase 2	XP_017451936.1,-;NP_001101688.1,E3 ubiquitin-protein ligase HECW2	PF16562,N-terminal domain of E3 ubiquitin-protein ligase HECW1 and 2;PF00632,HECT-domain (ubiquitin-transferase);PF00168,C2 domain;PF00397,WW domain	IPR001202,WW domain;IPR037795,E3 ubiquitin-protein ligase HECW, C2 domain;IPR000569,HECT domain;IPR032348,E3 ubiquitin-protein ligase HECW1/2, N-terminal;IPR035892,C2 domain superfamily;IPR036020,WW domain superfamily;IPR035983,HECT, E3 ligase catalytic domain;IPR000008,C2 domain	KOG0940,Ubiquitin protein ligase RSP5/NEDD4;COG5021,Ubiquitin-protein ligase	GO:0061630,molecular_function,ubiquitin protein ligase activity;GO:0016567,biological_process,protein ubiquitination;GO:0005737,cellular_component,cytoplasm;GO:0030071,biological_process,regulation of mitotic metaphase/anaphase transition;GO:0016740,molecular_function,transferase activity;GO:0043161,biological_process,proteasome-mediated ubiquitin-dependent protein catabolic process;GO:0016874,mo…	-
Scg2	1.75364451344249	1.95118092593828	1.42119121250528	0.59767142625204	0.585546880812877	0.756969981206747	1.41769695935355	1.60821337029145	55.970928080829	1.22595831990865e-05	0.00150125163906671	Q4W8U9,Scg2 protein	NP_001297609.1,secretogranin-2 isoform 2 precursor	PF01271,ranin (chromogranin or secretogranin)	IPR001990,Chromogranin A/B/C	-	GO:0001525,biological_process,angiogenesis;GO:0031045,cellular_component,dense core granule;GO:0030141,cellular_component,secretory granule;GO:0098992,cellular_component,neuronal dense core vesicle	-
Tnnt2	1.09199602642739	0.910940313421402	1.0479101872393	0.412045953131546	0.345400695479028	0.435037332926316	1.37537434679169	2.4766179063464	91.9524507099164	1.11965295936583e-06	0.000365620008040531	Q6P3Z7,Tnnt2 protein	NP_001123648.1,troponin T, cardiac muscle isoform b;NP_001123646.1,troponin T, cardiac muscle isoform a	PF00992,Troponin	IPR038077,Troponin domain superfamily;IPR001978,Troponin;IPR027707,Troponin T	KOG3634,Troponin;ENOG410XS6A,-	GO:0032780,biological_process,negative regulation of ATPase activity;GO:0032972,biological_process,regulation of muscle filament sliding speed;GO:0005523,molecular_function,tropomyosin binding;GO:0051592,biological_process,response to calcium ion;GO:0055010,biological_process,ventricular cardiac muscle tissue morphogenesis;GO:0032781,biological_process,positive regulation of ATPase activity;GO:00…	K12045,ko05410,Hypertrophic cardiomyopathy (HCM);K12045,ko05414,Dilated cardiomyopathy;K12045,ko04261,Adrenergic signaling in cardiomyocytes;K12045,ko04260,Cardiac muscle contraction
Slamf7	0.357466035930286	0.287649383268849	0.283972900029854	0.0684192537426207	0.0975000433818887	0.071304828592714	1.92757215572559	-0.0316999949413216	43.420435684775	3.91372935180247e-05	0.00346170141753576	A0A0R4J2D6,SLAM family member 7	XP_011237177.1,SLAM family member 7 isoform X2	-	IPR036179,Immunoglobulin-like domain superfamily;IPR013783,Immunoglobulin-like fold;IPR007110,Immunoglobulin-like domain	-	GO:0016021,cellular_component,integral component of membrane;GO:0016020,cellular_component,membrane	-
Ifi209	7.09953548552155	8.77331724831729	9.12422460940863	4.22013120534616	3.83728779420541	4.37051156534267	1.02899402226289	4.47537580205772	103.415636972968	6.2328037169791e-07	0.000235713719500247	E9PVL3,Interferon-activated gene 214	-	PF02760,HIN-200/IF120x domain;PF02758,PAAD/DAPIN/Pyrin domain	IPR004020,DAPIN domain;IPR004021,HIN-200/IF120x	-	-	-
Ifi208	1.39428760008812	1.91319060784721	1.65714263654149	0.786611798632859	0.908650309149435	0.797015205712071	1.00638737229559	2.72913551527891	54.0031802757433	1.44810502710762e-05	0.00169750089288727	D3Z5G0,Interferon-activated gene 213	XP_011237154.1,uncharacterized protein LOC623121 isoform X3	PF02758,PAAD/DAPIN/Pyrin domain	IPR004020,DAPIN domain	-	GO:0001047,molecular_function,core promoter binding;GO:0001078,molecular_function,transcriptional repressor activity, RNA polymerase II proximal promoter sequence-specific DNA binding;GO:0005730,cellular_component,nucleolus;GO:0003690,molecular_function,double-stranded DNA binding;GO:0000122,biological_process,negative regulation of transcription by RNA polymerase II;GO:0008134,molecular_function…	-
Ptpn14	0.137890797726333	0.0936947051762943	0.0872116280543486	0.0373553924556744	0.0432516967215817	0.0405529710565436	1.37517271892737	0.10432558933067	22.4460142278114	0.000611152646158751	0.028510063068256	A0A0G2K2N0,Tyrosine-protein phosphatase non-receptor type	XP_017454326.1,-;XP_008768075.1,-;XP_006250515.1,tyrosine-protein phosphatase non-receptor type 14 isoform X1	PF00102,Protein-tyrosine phosphatase;PF09379,RM N-terminal domain;PF00373,RM central domain;PF09380,RM C-terminal PH-like domain	IPR019747,FERM conserved site;IPR029021,Protein-tyrosine phosphatase-like;IPR014392,Protein-tyrosine phosphatase, non-receptor type-14, -21;IPR035963,FERM superfamily, second domain;IPR018979,FERM, N-terminal;IPR000387,Tyrosine specific protein phosphatases domain;IPR000299,FERM domain;IPR019748,FERM central domain;IPR000242,PTP type protein phosphatase;IPR011993,PH-like domain superfamily;IPR003…	-	GO:0001946,biological_process,lymphangiogenesis;GO:0046825,biological_process,regulation of protein export from nucleus;GO:0004725,molecular_function,protein tyrosine phosphatase activity;GO:0004721,molecular_function,phosphoprotein phosphatase activity;GO:0035335,biological_process,peptidyl-tyrosine dephosphorylation;GO:0003712,molecular_function,transcription cofactor activity;GO:0008285,biolog…	-
Akap12	3.45714637380279	3.68642166589865	4.00323554749871	1.08569421236828	1.33304033155655	1.35542264550083	1.5685310090139	4.01656845399327	216.957003282133	1.37491754691571e-08	2.16641699457276e-05	B2RRE0,A kinase	NP_112462.1,A-kinase anchor protein 12	PF03832,WSK motif;PF10522,RII binding domain	IPR028540,A-kinase anchor protein 12;IPR001573,Protein kinase A anchoring, WSK motif;IPR018459,RII binding domain	ENOG410IFC9,-;ENOG4110Y3C,-	GO:0016301,molecular_function,kinase activity;GO:0008179,molecular_function,adenylate cyclase binding;GO:0090036,biological_process,regulation of protein kinase C signaling;GO:0007193,biological_process,adenylate cyclase-inhibiting G-protein coupled receptor signaling pathway;GO:0006605,biological_process,protein targeting;GO:0005886,cellular_component,plasma membrane;GO:0007165,biological_proces…	-
Phlda1	22.453730539904	26.4888377194023	24.3444107437339	12.6966214238412	11.9406821836623	12.1614939403737	1.01213760449118	5.34331008075788	215.581991578408	1.42163710908894e-08	2.16641699457276e-05	F1LNT5,Pleckstrin homology-like domain family A member 1	NP_058876.2,pleckstrin homology-like domain family A member 1	-	IPR001849,Pleckstrin homology domain	ENOG4111IXF,-;ENOG410IXHQ,-	GO:0045210,biological_process,FasL biosynthetic process;GO:0005634,cellular_component,nucleus;GO:0005730,cellular_component,nucleolus	-
Gm28592	33.3118787842025	41.3498017628156	36.2209350134503	19.1020277759445	18.2477844349997	16.4428998886691	1.06338120195794	4.35338545237601	144.732540548407	1.12977807850091e-07	7.74745317332e-05	A0A1U7Q8W6,pleckstrin homology-like domain family A member 1	XP_005068122.1,pleckstrin homology-like domain family A member 1	-	IPR001849,Pleckstrin homology domain	-	-	-
Lif	5.44556363287179	5.72302644225866	7.20088034915473	2.8219938013092	1.99020674759603	2.93851023410652	1.2744816108616	4.2520257134777	67.2983004544466	1.05625707680091e-05	0.0013169605280295	Q3U1H5,Uncharacterized protein	-	PF01291,LIF / OSM family	IPR009079,Four-helical cytokine-like, core;IPR001581,Leukemia inhibitory factor /oncostatin;IPR019827,Leukemia inhibitory factor /oncostatin, conserved site;IPR003624,Leukemia inhibitory factor	ENOG410ITBQ,-;ENOG410YVPP,-	GO:0006955,biological_process,immune response;GO:0005146,molecular_function,leukemia inhibitory factor receptor binding;GO:0010469,biological_process,regulation of signaling receptor activity;GO:0005576,cellular_component,extracellular region;GO:0005125,molecular_function,cytokine activity	-
Il12b	1.15726675994106	1.00399432680848	0.892045933217828	0.22288606717436	0.0680616723780739	0.359490646169723	2.28615062087716	0.366796099985097	35.2231540756019	9.79098325707e-05	0.00695768577050337	Q3ZAX5,Interleukin-12 subunit beta	NP_001290173.1,interleukin-12 subunit beta precursor	PF10420,Cytokine interleukin-12p40 C-terminus	IPR003961,Fibronectin type III;IPR036179,Immunoglobulin-like domain superfamily;IPR015528,Interleukin-12 beta;IPR036116,Fibronectin type III superfamily;IPR019482,Interleukin-12 beta, central domain;IPR013783,Immunoglobulin-like fold;IPR003530,Long hematopoietin receptor, soluble alpha chain, conserved site;IPR003598,Immunoglobulin subtype 2;IPR007110,Immunoglobulin-like domain	ENOG410IF5K,-;ENOG410YWXR,-	GO:0035744,biological_process,T-helper 1 cell cytokine production;GO:0008083,molecular_function,growth factor activity;GO:0032819,biological_process,positive regulation of natural killer cell proliferation;GO:0030101,biological_process,natural killer cell activation;GO:0051607,biological_process,defense response to virus;GO:0048662,biological_process,negative regulation of smooth muscle cell prol…	K05425,ko05146,Amoebiasis;K05425,ko04060,Cytokine-cytokine receptor interaction;K05425,ko05140,Leishmaniasis;K05425,ko04940,Type I diabetes mellitus;K05425,ko05168,Herpes simplex infection;K05425,ko05142,Chagas disease (American trypanosomiasis);K05425,ko04630,Jak-STAT signaling pathway;K05425,ko04622,RIG-I-like receptor signaling pathway;K05425,ko05133,Pertussis;K05425,ko05330,Allograft rejectio…
4930438A08Rik	2.07323469190528	2.85925211141364	1.98718618394518	0.748100631581403	0.810214646213014	0.935582036700006	1.48706313900502	1.7539981467734	60.0593830095009	8.80793526309015e-06	0.00116329743557021	Q5SPH3,Amine oxidase	XP_003689220.2,-;XP_001477520.3,L-amino-acid oxidase isoform X1	PF13450,NAD(P)-binding Rossmann-like domain;PF00890,AD binding domain;PF00070,Pyridine nucleotide-disulphide oxidoreductase;PF01593,lavin containing amine oxidoreductase	IPR002937,Amine oxidase;IPR036188,FAD/NAD(P)-binding domain superfamily;IPR001613,Flavin amine oxidase	COG1231,Monoamine oxidase;ENOG410JJXJ,-	GO:0055114,biological_process,oxidation-reduction process;GO:0016491,molecular_function,oxidoreductase activity;GO:0005575,cellular_component,cellular_component;GO:0008150,biological_process,biological_process;GO:0003674,molecular_function,molecular_function	K03334,ko00950,Isoquinoline alkaloid biosynthesis;K03334,ko00270,Cysteine and methionine metabolism;K03334,ko00380,Tryptophan metabolism;K03334,ko00250,Alanine, aspartate and glutamate metabolism;K03334,ko00360,Phenylalanine metabolism;K03334,ko00280,Valine, leucine and isoleucine degradation;K03334,ko00350,Tyrosine metabolism;K03334,ko00400,Phenylalanine, tyrosine and tryptophan biosynthesis
Scimp	1.11972925884459	0.886579950990924	1.26363996445229	0.405941568640709	0.454521730013699	0.302187222656344	1.47148401648104	-0.163975488216003	23.3426645600199	0.000525689382931464	0.0258416841824553	F1LYV1,SLP adaptor and CSK-interacting membrane protein	XP_003752389.1,-;XP_001080739.2,SLP adapter and CSK-interacting membrane protein isoform X1	PF15050,SCIMP protein	IPR028181,SLP adapter and CSK-interacting membrane protein	ENOG410J1IN,-;ENOG41114KD,-	GO:0097197,cellular_component,tetraspanin-enriched microdomain;GO:0007127,biological_process,meiosis I;GO:0070374,biological_process,positive regulation of ERK1 and ERK2 cascade;GO:0001772,cellular_component,immunological synapse;GO:0031256,cellular_component,leading edge membrane;GO:0031259,cellular_component,uropod membrane;GO:0016020,cellular_component,membrane;GO:0016021,cellular_component,in…	-
Ccl2	5.12577396688085	8.2561784100407	6.16750211121078	2.25647660801037	2.50970937678119	2.1030956093482	1.52344150119579	2.35025645601093	70.5934165508908	4.07745717394023e-06	0.000732898249024316	Q5SVU3,C-C motif chemokine	NP_035463.1,C-C motif chemokine 2 precursor	PF00048,Small cytokines (intecrine/chemokine), interleukin-8 like	IPR000827,CC chemokine, conserved site;IPR036048,Chemokine interleukin-8-like superfamily;IPR001811,Chemokine interleukin-8-like domain	ENOG410YXJU,-;ENOG410J1ST,-	GO:0014823,biological_process,response to activity;GO:0032967,biological_process,positive regulation of collagen biosynthetic process;GO:0009408,biological_process,response to heat;GO:0071392,biological_process,cellular response to estradiol stimulus;GO:0001666,biological_process,response to hypoxia;GO:0045471,biological_process,response to ethanol;GO:0009612,biological_process,response to mechan…	K14624,ko04062,Chemokine signaling pathway;K14624,ko05144,Malaria;K14624,ko04933,AGE-RAGE signaling pathway in diabetic complications;K14624,ko05168,Herpes simplex infection;K14624,ko04668,TNF signaling pathway;K14624,ko05323,Rheumatoid arthritis;K14624,ko04621,NOD-like receptor signaling pathway;K14624,ko05164,Influenza A;K14624,ko05142,Chagas disease (American trypanosomiasis);K14624,ko04060,Cy…
Slfn1	3.3201767596894	4.71946865005764	4.00940332068707	1.24321160966299	1.60403786499177	1.63414549590985	1.4329269422882	2.38665472216411	73.7284104363263	3.30575254245001e-06	0.000677943405900744	Q9Z0I7,Schlafen 1	NP_035537.1,schlafen 1	PF04326,Putative DNA-binding domain	IPR029684,Schlafen family;IPR007421,Schlafen, AAA domain;IPR038461,Schlafen, AAA domain superfamily	-	GO:0005515,molecular_function,protein binding;GO:0005737,cellular_component,cytoplasm;GO:0008285,biological_process,negative regulation of cell proliferation;GO:2000134,biological_process,negative regulation of G1/S transition of mitotic cell cycle;GO:0000122,biological_process,negative regulation of transcription by RNA polymerase II;GO:0005524,molecular_function,ATP binding;GO:0007050,biologica…	-
Wfdc17	30.2960848800728	37.2762789900687	27.4336202413925	15.6283695844415	12.5588470513763	10.5113529231682	1.32488805451954	3.5800221082853	89.5377685759485	1.27735509210808e-06	0.000380846197570921	Q5SSJ1,Activated macrophage/microglia WAP domain protein	NP_001075426.1,activated macrophage/microglia WAP domain protein precursor	PF00095,WAP-type (Whey Acidic Protein) 'four-disulfide core'	IPR036645,Elafin-like superfamily;IPR008197,WAP-type 'four-disulfide core' domain	ENOG4111T0F,-;KOG4802,Adhesion-type protein	GO:0010951,biological_process,negative regulation of endopeptidase activity;GO:0030414,molecular_function,peptidase inhibitor activity;GO:0008150,biological_process,biological_process;GO:0004867,molecular_function,serine-type endopeptidase inhibitor activity;GO:0010466,biological_process,negative regulation of peptidase activity;GO:0005575,cellular_component,cellular_component;GO:0005576,cellular…	-
Csf3	25.6753205849715	33.4161583438777	30.9528551802145	14.0509711292926	11.6222811797365	11.3945755294622	1.30525006640087	4.90908034172874	170.757256823521	4.80610237855005e-08	4.17108069989284e-05	Q0VB73,Colony stimulating factor 3	NP_034101.1,granulocyte colony-stimulating factor precursor	PF16647,ranulocyte colony-stimulating factor	IPR009079,Four-helical cytokine-like, core;IPR030473,Interleukin-6/GCSF/MGF, conserved site;IPR030474,Interleukin-6/GCSF/MGF	ENOG4111DA4,-;ENOG410IIM2,-	GO:0019899,molecular_function,enzyme binding;GO:0051897,biological_process,positive regulation of protein kinase B signaling;GO:0005130,molecular_function,granulocyte colony-stimulating factor receptor binding;GO:0030838,biological_process,positive regulation of actin filament polymerization;GO:0014068,biological_process,positive regulation of phosphatidylinositol 3-kinase signaling;GO:0005125,mo…	K05423,ko05144,Malaria;K05423,ko04060,Cytokine-cytokine receptor interaction;K05423,ko04630,Jak-STAT signaling pathway;K05423,ko04151,PI3K-Akt signaling pathway;K05423,ko04640,Hematopoietic cell lineage
Rsad2	2.7119679505016	3.24939336242919	3.28840027717912	1.24451587322911	1.20638056218558	1.36989679032289	1.29433538603404	3.25179056326511	128.026297153794	2.1173658313373e-07	0.00013122653158105	A0A0H2UHF4,RCG62278	-	PF04055,Radical SAM superfamily;PF13353,4Fe-4S single cluster domain	IPR007197,Radical SAM;IPR026372,Antiviral radical SAM protein viperin;IPR034395,SPASM/twitch domain-containing;IPR006638,Elp3/MiaB/NifB;IPR013785,Aldolase-type TIM barrel	-	GO:0051607,biological_process,defense response to virus;GO:0051539,molecular_function,4 iron, 4 sulfur cluster binding;GO:0005741,cellular_component,mitochondrial outer membrane;GO:0050709,biological_process,negative regulation of protein secretion;GO:0043621,molecular_function,protein self-association;GO:0034165,biological_process,positive regulation of toll-like receptor 9 signaling pathway;GO:…	-
Batf	2.16014292497768	1.62926472669013	1.97343324291427	0.918150563627152	0.747656877166751	1.08217832616199	1.0839181990556	0.532406627090532	19.5997125453404	0.00101561825678781	0.0419554349151953	A0A1U7RFX8,basic leucine zipper transcriptional factor ATF-like	XP_005086424.1,basic leucine zipper transcriptional factor ATF-like	-	IPR000837,AP-1 transcription factor;IPR029820,Basic leucine zipper transcriptional factor ATF-like;IPR004827,Basic-leucine zipper domain	-	GO:0030154,biological_process,cell differentiation;GO:0006355,biological_process,regulation of transcription, DNA-templated;GO:0003700,molecular_function,DNA binding transcription factor activity;GO:0003677,molecular_function,DNA binding;GO:0006357,biological_process,regulation of transcription by RNA polymerase II	-
Dio2	0.122373544039441	0.205897631831713	0.178874104722056	0.086194371066224	0.0767689142540692	0.0561435060156291	1.23400799375809	-0.309814363859798	14.4246426449087	0.00295195944677307	0.0841707355769077	A0A1U7RC38,Iodothyronine deiodinase	XP_005084042.2,-	-	IPR000643,Iodothyronine deiodinase;IPR036249,Thioredoxin-like superfamily;IPR008261,Iodothyronine deiodinase, active site	-	GO:0055114,biological_process,oxidation-reduction process;GO:0042446,biological_process,hormone biosynthetic process;GO:0004800,molecular_function,thyroxine 5'-deiodinase activity;GO:0016491,molecular_function,oxidoreductase activity	-
Mustn1	1.5713927526791	1.67787327173516	2.98157068927692	1.11746022293619	0.796211696664146	0.970490825523349	1.14554200864807	0.909564139449742	16.1213085860419	0.0020316595289648	0.0669812750955583	B0BMU8,Musculoskeletal, embryonic nuclear protein 1	NP_852033.1,musculoskeletal embryonic nuclear protein 1	PF15682,Musculoskeletal, temporally activated-embryonic nuclear protein 1	IPR031394,Musculoskeletal embryonic nuclear protein 1	ENOG410YWMF,-;ENOG410J3H4,-	GO:0010628,biological_process,positive regulation of gene expression;GO:0032332,biological_process,positive regulation of chondrocyte differentiation;GO:0042246,biological_process,tissue regeneration;GO:1902732,biological_process,positive regulation of chondrocyte proliferation;GO:0002062,biological_process,chondrocyte differentiation;GO:1902730,biological_process,positive regulation of proteogly…	-
Acod1	37.3442301043556	38.7401300353888	39.9635343694873	18.6722951479329	17.7448257566503	21.0067930534342	1.03063682144261	6.24975215032282	183.97797258261	3.26010796698777e-08	3.72603173060311e-05	A0A0R4J027,Cis-aconitate decarboxylase	NP_032418.1,cis-aconitate decarboxylase	PF03972,MmgE/PrpD family	IPR036148,MmgE/PrpD superfamily;IPR005656,MmgE/PrpD	-	GO:0047613,molecular_function,aconitate decarboxylase activity;GO:0006952,biological_process,defense response;GO:0002760,biological_process,positive regulation of antimicrobial humoral response;GO:0071222,biological_process,cellular response to lipopolysaccharide;GO:0016829,molecular_function,lyase activity;GO:0072573,biological_process,tolerance induction to lipopolysaccharide	K17724,ko00660,C5-Branched dibasic acid metabolism
Gdnf	0.973073689143942	1.07443181578481	0.833406645121814	0.321276069469339	0.34337297979739	0.217016757222567	1.71081607546473	1.19056721612853	66.2181671378715	5.54204922342021e-06	0.000873669024128829	G3T9X6,Glial cell derived neurotrophic factor	-	PF00019,Transforming growth factor beta like domain	IPR001839,Transforming growth factor-beta, C-terminal;IPR029034,Cystine-knot cytokine	ENOG410IGT5,-;ENOG4111I3D,-	GO:0048255,biological_process,mRNA stabilization;GO:0008083,molecular_function,growth factor activity;GO:0072107,biological_process,positive regulation of ureteric bud formation;GO:0032770,biological_process,positive regulation of monooxygenase activity;GO:0007422,biological_process,peripheral nervous system development;GO:0051584,biological_process,regulation of dopamine uptake involved in synap…	-
Dgkg	0.165728429202805	0.117972332188308	0.139757415423295	0.269380580111807	0.303903092208573	0.360675072202734	-1.13642974447294	0.486105294354059	19.9877171375524	0.000944967437959498	0.0397553018761182	Q570Z5,Diacylglycerol kinase	NP_619591.1,diacylglycerol kinase gamma isoform 1	PF00130,Phorbol esters/diacylglycerol binding domain (C1 domain);PF00781,iacylglycerol kinase catalytic domain;PF00609,iacylglycerol kinase accessory domain;PF13499,-hand domain pair;PF14513,iacylglycerol kinase N-terminus	IPR017438,Inorganic polyphosphate/ATP-NAD kinase, N-terminal;IPR018247,EF-Hand 1, calcium-binding site;IPR000756,Diacylglycerol kinase, accessory domain;IPR001206,Diacylglycerol kinase, catalytic domain;IPR011992,EF-hand domain pair;IPR029477,Diacylglycerol kinase type I, N-terminal;IPR002048,EF-hand domain;IPR038199,DGK type I, N-terminal domain superfamily;IPR002219,Protein kinase C-like, phorb…	KOG1169,Diacylglycerol kinase;ENOG410XQVB,-	GO:0016301,molecular_function,kinase activity;GO:0016310,biological_process,phosphorylation;GO:0004143,molecular_function,diacylglycerol kinase activity;GO:0035556,biological_process,intracellular signal transduction;GO:0007205,biological_process,protein kinase C-activating G-protein coupled receptor signaling pathway;GO:0016740,molecular_function,transferase activity;GO:0005509,molecular_functio…	K00901,ko00561,Glycerolipid metabolism;K00901,ko05231,Choline metabolism in cancer;K00901,ko04070,Phosphatidylinositol signaling system;K00901,ko04072,Phospholipase D signaling pathway;K00901,ko00564,Glycerophospholipid metabolism
Gm5483	17.3543716332435	19.2252935024662	16.4822604058995	7.41284603604772	7.76100345319834	7.35760194293708	1.24832169066787	2.4075445039203	100.749378967768	7.10365837407123e-07	0.000256385985790492	B2RV77,MCG130182, isoform CRA_a	NP_001076016.1,EG433016 protein	PF00031,Cystatin domain	IPR001713,Proteinase inhibitor I25A, stefin;IPR000010,Cystatin domain;IPR018073,Proteinase inhibitor I25, cystatin, conserved site	ENOG410J1PC,-;ENOG41121QW,-	GO:0004866,molecular_function,endopeptidase inhibitor activity;GO:0010951,biological_process,negative regulation of endopeptidase activity;GO:0004869,molecular_function,cysteine-type endopeptidase inhibitor activity;GO:0005622,cellular_component,intracellular	-
Mx1	4.76059266062287	5.51498444554969	5.84635244113026	1.49448592545572	2.09298042933551	1.98419147295471	1.53328429397595	3.73267285892902	139.289410921218	1.37562638502049e-07	8.98415041455045e-05	E9Q0J3,Interferon-induced GTP-binding protein Mx1	-	PF00350,ynamin family;PF01031,ynamin central region;PF02212,ynamin GTPase effector domain	IPR019762,Dynamin, GTPase region, conserved site;IPR000375,Dynamin central domain;IPR020850,GTPase effector domain;IPR027417,P-loop containing nucleoside triphosphate hydrolase;IPR030381,Dynamin-type guanine nucleotide-binding (G) domain;IPR001401,Dynamin, GTPase domain;IPR022812,Dynamin superfamily;IPR003130,Dynamin GTPase effector	KOG0446,Vacuolar sorting protein VPS1, dynamin, and related proteins;COG0699,Predicted GTPases (dynamin-related)	GO:0003924,molecular_function,GTPase activity;GO:0005525,molecular_function,GTP binding;GO:0000166,molecular_function,nucleotide binding	-
Lix1	4.64018812394538	4.89697298206766	5.05287766799044	1.8603262834454	2.09223906429772	2.3601226883061	1.21884215417494	3.59373543182274	126.535623449311	2.24761819297704e-07	0.00013122653158105	A0A158RFU7,Limb expression 1 homolog	NP_079957.2,protein limb expression 1 homolog	PF14954,Limb expression 1	IPR029270,Limb expression 1	-	-	-
Zfp811	7.07654567832379	8.02998382447534	7.10386376777112	2.3726602136366	1.92285705856786	2.84709650495769	1.66193403102518	4.08991553914765	168.372829136347	5.17013283982343e-08	4.17108069989284e-05	A0A0J9YU71,Zinc finger protein 811	NP_899000.2,zinc finger protein 811 isoform 1	PF00096,Zinc finger, C2H2 type;PF01352,KRAB box;PF13912,C2H2-type zinc finger	IPR013087,Zinc finger C2H2-type;IPR001909,Krueppel-associated box;IPR036051,KRAB domain superfamily;IPR036236,Zinc finger C2H2 superfamily	-	GO:0008150,biological_process,biological_process;GO:0003676,molecular_function,nucleic acid binding;GO:0046872,molecular_function,metal ion binding;GO:0006355,biological_process,regulation of transcription, DNA-templated;GO:0005622,cellular_component,intracellular;GO:0005575,cellular_component,cellular_component;GO:0003674,molecular_function,molecular_function	-
Ovol1	0.171706961396858	0.412718253047499	0.380959437559016	0.1295813480193	0.076940982510156	0.187564483028076	1.3530059910857	-0.395899530232135	10.0493516620331	0.00891417974022863	0.175276401333749	Q3UME7,Uncharacterized protein	-	PF00096,Zinc finger, C2H2 type;PF13465,Zinc-finger double domain	IPR013087,Zinc finger C2H2-type;IPR027756,Ovo-like;IPR036236,Zinc finger C2H2 superfamily	KOG3576,Ovo and related transcription factors;ENOG4111H28,-	GO:0003676,molecular_function,nucleic acid binding	-
Slc15a3	61.0438193952646	65.4024265703909	65.1883969277821	26.1884431388244	28.2172050518397	29.6287665149741	1.20343519702878	7.98301082454064	288.934563935692	3.02281739806473e-09	2.04918298193977e-05	A0A1A6G050,Uncharacterized protein	-	PF00854,POT family	IPR036259,MFS transporter superfamily;IPR020846,Major facilitator superfamily domain;IPR000109,Proton-dependent oligopeptide transporter family	-	GO:0055085,biological_process,transmembrane transport;GO:0022857,molecular_function,transmembrane transporter activity;GO:0016021,cellular_component,integral component of membrane;GO:0016020,cellular_component,membrane	-
Ifit2	29.0194696517707	34.166176950143	38.5256423081297	14.2741867746411	14.8525289538194	16.7461123999169	1.16281391072646	6.59860478573792	120.126239903965	7.35990496079911e-07	0.000258823324454769	Q6GTM0,Ifit2 protein	XP_006526769.1,-;XP_006526768.1,-;NP_032358.1,interferon-induced protein with tetratricopeptide repeats 2	PF14559,Tetratricopeptide repeat	IPR024124,Interferon-induced protein with tetratricopeptide repeats 2;IPR011990,Tetratricopeptide-like helical domain superfamily;IPR019734,Tetratricopeptide repeat;IPR013026,Tetratricopeptide repeat-containing domain	KOG1124,FOG: TPR repeat;COG0457,FOG: TPR repeat	GO:0035457,biological_process,cellular response to interferon-alpha;GO:0009615,biological_process,response to virus;GO:0005737,cellular_component,cytoplasm;GO:0005783,cellular_component,endoplasmic reticulum;GO:0032091,biological_process,negative regulation of protein binding;GO:0043065,biological_process,positive regulation of apoptotic process	-
Ifit3	26.7421468163228	31.1395330637443	34.2998335336719	10.3009126988026	10.3316968606188	11.8138752605248	1.52195753687879	5.18650523883824	228.717148695821	1.04143591413839e-08	2.04918298193977e-05	Q5FW82,Interferon-induced protein with tetratricopeptide repeats 3	NP_034631.1,interferon-induced protein with tetratricopeptide repeats 3	PF13181,Tetratricopeptide repeat;PF14559,Tetratricopeptide repeat	IPR019734,Tetratricopeptide repeat;IPR011990,Tetratricopeptide-like helical domain superfamily;IPR024122,Interferon-induced protein with tetratricopeptide repeats 3;IPR013026,Tetratricopeptide repeat-containing domain	KOG1124,FOG: TPR repeat;COG0457,FOG: TPR repeat	GO:0035457,biological_process,cellular response to interferon-alpha;GO:0035458,biological_process,cellular response to interferon-beta;GO:0035634,biological_process,response to stilbenoid	-
Ifit3b	3.05883686945546	2.93236318790248	3.41182790402119	1.09604223532991	1.31646021074877	1.06067715152377	1.43700562504571	2.13026345683548	95.2826593807005	9.38301357106745e-07	0.000313873246651683	E9PV48,Interferon-induced protein with tetratricopeptide repeats 3B	NP_001005858.2,interferon-induced protein with tetratricopeptide repeats 3-like	PF13181,Tetratricopeptide repeat;PF14559,Tetratricopeptide repeat	IPR019734,Tetratricopeptide repeat;IPR011990,Tetratricopeptide-like helical domain superfamily;IPR024122,Interferon-induced protein with tetratricopeptide repeats 3;IPR013026,Tetratricopeptide repeat-containing domain	KOG1124,FOG: TPR repeat;COG0457,FOG: TPR repeat	GO:0035457,biological_process,cellular response to interferon-alpha;GO:0051607,biological_process,defense response to virus;GO:0005737,cellular_component,cytoplasm;GO:0005739,cellular_component,mitochondrion;GO:0005829,cellular_component,cytosol;GO:0042802,molecular_function,identical protein binding	-
Ifit1bl2	1.96484227114993	1.72405174609833	2.20033875604065	0.874266792150807	0.821739747866115	0.856212089142122	1.22098341480196	2.27026540027807	72.8173021007601	3.51071107914385e-06	0.00070331487587502	Q3U687,Interferon-induced protein with tetratricopeptide repeats 1B-like 2	XP_017173534.1,-;NP_444447.1,interferon induced protein with tetratricopeptide repeats 1B like 2	PF13432,Tetratricopeptide repeat;PF13176,Tetratricopeptide repeat	IPR011990,Tetratricopeptide-like helical domain superfamily;IPR019734,Tetratricopeptide repeat;IPR013026,Tetratricopeptide repeat-containing domain	KOG1124,FOG: TPR repeat;COG0457,FOG: TPR repeat	GO:0005737,cellular_component,cytoplasm;GO:0005829,cellular_component,cytosol;GO:0003723,molecular_function,RNA binding;GO:0051607,biological_process,defense response to virus	-
Ifit1	12.1862809575707	14.1949594939341	14.4850983876975	5.3528740839047	5.37659877781813	5.87763250091369	1.31525917114696	4.67668529766607	228.53225252421	1.04588267397582e-08	2.04918298193977e-05	Q3UNG3,Uncharacterized protein	-	PF13181,Tetratricopeptide repeat;PF13432,Tetratricopeptide repeat	IPR011990,Tetratricopeptide-like helical domain superfamily;IPR019734,Tetratricopeptide repeat;IPR013026,Tetratricopeptide repeat-containing domain	KOG1124,FOG: TPR repeat;COG0457,FOG: TPR repeat	-	-
Lcn2	41.5207089976532	46.8166942477136	43.5808164636877	19.7706654507525	20.7221455144775	20.446888401467	1.12914962677178	6.40185601246394	350.585224284726	1.07789858147218e-09	1.47833790448909e-05	A0A0A6YW77,Neutrophil gelatinase-associated lipocalin	-	PF00061,Lipocalin / cytosolic fatty-acid binding protein family	IPR003087,Neutrophil gelatinase-associated lipocalin/epididymal-specific lipocalin-12;IPR002345,Lipocalin;IPR022272,Lipocalin family conserved site;IPR000566,Lipocalin/cytosolic fatty-acid binding domain;IPR012674,Calycin	ENOG410JAXJ,-;ENOG4111A75,-	GO:0097192,biological_process,extrinsic apoptotic signaling pathway in absence of ligand;GO:0045087,biological_process,innate immune response;GO:0009615,biological_process,response to virus;GO:0015891,biological_process,siderophore transport;GO:0005576,cellular_component,extracellular region;GO:0005506,molecular_function,iron ion binding;GO:0036094,molecular_function,small molecule binding;GO:000…	-
Gm44637	0.358844985030314	0.301884419513972	0.308544561053209	0.111509171886045	0.105936545651965	0.177546202035478	1.29849560932054	-0.212638345904844	17.2051475315216	0.00162109559729667	0.0575992904583519	A0A075B668,MCG15178, isoform CRA_a	NP_001265188.1,-;NP_001265187.1,prion protein gene complex	PF00377,Prion/Doppel alpha-helical domain;PF11466,Prion-like protein Doppel	IPR022416,Prion/Doppel protein, beta-ribbon domain;IPR036924,Prion/Doppel beta-ribbon domain superfamily;IPR021566,Prion-like protein Doppel	ENOG4111EBU,-;ENOG410J97N,-	GO:0006878,biological_process,cellular copper ion homeostasis;GO:0046872,molecular_function,metal ion binding;GO:0051260,biological_process,protein homooligomerization;GO:0005886,cellular_component,plasma membrane;GO:0016020,cellular_component,membrane;GO:0005507,molecular_function,copper ion binding;GO:0031362,cellular_component,anchored component of external side of plasma membrane	-
Zbp1	7.53889690851444	8.83502420699159	9.15234839654309	3.93994860937118	3.98331467968419	3.73002987217636	1.14793449093124	4.45837263212194	187.466170911949	2.95578240504737e-08	3.68532324411133e-05	A2APF7,Z-DNA-binding protein 1	NP_067369.2,Z-DNA-binding protein 1 isoform 1	PF02295,Adenosine deaminase z-alpha domain;PF12721,RIP homotypic interaction motif	IPR025735,RHIM domain;IPR036390,Winged helix DNA-binding domain superfamily;IPR036388,Winged helix-like DNA-binding domain superfamily;IPR000607,Double-stranded RNA-specific adenosine deaminase (DRADA)	ENOG410J2S4,-;ENOG411196S,-	GO:0003723,molecular_function,RNA binding;GO:0005515,molecular_function,protein binding;GO:0003726,molecular_function,double-stranded RNA adenosine deaminase activity	-
Fabp4	2.53546860860332	2.62626351042589	1.96887033891049	0.878982411937556	0.785349926178513	0.908783137861584	1.49070492026072	2.87679722715432	113.13242876449	3.96663875624759e-07	0.000181341501806452	Q542H7,Fabp4 protein	NP_077717.1,fatty acid-binding protein, adipocyte	PF00061,Lipocalin / cytosolic fatty-acid binding protein family	IPR031259,Intracellular lipid binding protein;IPR033073,Fatty acid-binding protein 4;IPR000463,Cytosolic fatty-acid binding;IPR000566,Lipocalin/cytosolic fatty-acid binding domain;IPR012674,Calycin	ENOG4111US8,-;KOG4015,Fatty acid-binding protein FABP	GO:0006469,biological_process,negative regulation of protein kinase activity;GO:0001816,biological_process,cytokine production;GO:0050729,biological_process,positive regulation of inflammatory response;GO:0050727,biological_process,regulation of inflammatory response;GO:0050872,biological_process,white fat cell differentiation;GO:0071285,biological_process,cellular response to lithium ion;GO:0005…	K08753,ko03320,PPAR signaling pathway;K08753,ko04923,Regulation of lipolysis in adipocytes
Mgarp	0.103244907329647	0.202665228274413	0.440164864250435	0.696909846225392	0.496561541695927	0.684197485259648	-1.26852665558628	0.0499804570046421	10.4475869871672	0.00797980042159638	0.163347705645066	D3Z134,Protein MGARP	-	PF14962,Mitochondria Localisation Sequence	IPR032773,Protein MGARP, N-terminal;IPR026093,Protein MGARP	ENOG410IWK1,-;ENOG410Y7BU,-	GO:0097211,biological_process,cellular response to gonadotropin-releasing hormone;GO:0016021,cellular_component,integral component of membrane;GO:0008090,biological_process,retrograde axonal transport;GO:0010822,biological_process,positive regulation of mitochondrion organization;GO:0071383,biological_process,cellular response to steroid hormone stimulus;GO:0031307,cellular_component,integral com…	-
Gm16325	0.638680028902068	0.370551991900231	0.301798133924917	0.0969519889721285	0.165792333829934	0.252602322344313	1.30913217329577	0.105620516521211	11.2826470282941	0.00637285886315337	0.145672932180247	Q80ZP0,4930503B20Rik protein	NP_083420.2,sterile alpha motif domain-containing protein 13	PF00226,naJ domain	IPR036869,Chaperone J-domain superfamily;IPR001623,DnaJ domain	COG2214,DnaJ-class molecular chaperone;ENOG410IQB3,-	GO:0005739,cellular_component,mitochondrion;GO:0003674,molecular_function,molecular_function;GO:0008150,biological_process,biological_process	-
Tnfrsf1b	10.4896339097751	12.9469002534047	11.9829721092116	4.70798655301482	3.82206043553593	4.37372077631996	1.48089325123353	4.94852561709175	251.957875976575	6.24829134400189e-09	2.04918298193977e-05	Q545P4,Tumor necrosis factor receptor superfamily, member 1b	NP_035740.2,tumor necrosis factor receptor superfamily member 1B precursor	PF00020,TNFR/NGFR cysteine-rich region	IPR033996,Tumor necrosis factor receptor 1B, N-terminal;IPR020411,Tumour necrosis factor receptor 1B;IPR001368,TNFR/NGFR cysteine-rich region	ENOG410YPQW,-;ENOG410IJ06,-	GO:0008630,biological_process,intrinsic apoptotic signaling pathway in response to DNA damage;GO:0005031,molecular_function,tumor necrosis factor-activated receptor activity;GO:0071363,biological_process,cellular response to growth factor stimulus;GO:0033209,biological_process,tumor necrosis factor-mediated signaling pathway;GO:0005634,cellular_component,nucleus;GO:0031625,molecular_function,ubiq…	K05141,ko04060,Cytokine-cytokine receptor interaction;K05141,ko05014,Amyotrophic lateral sclerosis (ALS);K05141,ko04668,TNF signaling pathway;K05141,ko04920,Adipocytokine signaling pathway
Tnfrsf8	0.349611910827452	0.328718932392559	0.225454286806009	0.108640043150035	0.154816200714277	0.172977941850119	1.03181248914604	-0.190706262947127	10.6877059729608	0.00747274339424403	0.157674885618549	A1L3C9,Tumor necrosis factor receptor superfamily, member 8	NP_033427.1,tumor necrosis factor receptor superfamily member 8 precursor	PF00020,TNFR/NGFR cysteine-rich region	IPR034002,Tumour necrosis factor receptor 8, N-terminal;IPR001368,TNFR/NGFR cysteine-rich region;IPR020416,Tumour necrosis factor receptor 8	ENOG410YM0N,-;ENOG410IZAX,-	GO:0016020,cellular_component,membrane;GO:0016021,cellular_component,integral component of membrane;GO:0007165,biological_process,signal transduction;GO:0004888,molecular_function,transmembrane signaling receptor activity	K05145,ko04060,Cytokine-cytokine receptor interaction
Il6	5.12716420974968	5.86610663618995	5.08548914853711	1.54771791291586	1.08439885564149	0.963315116705151	2.19766204958798	3.00553516080205	228.693610228688	1.0420007722516e-08	2.04918298193977e-05	A2RTD1,Interleukin 6	NP_112445.1,interleukin-6 isoform 1 precursor	PF00489,Interleukin-6/G-CSF/MGF family	IPR009079,Four-helical cytokine-like, core;IPR030473,Interleukin-6/GCSF/MGF, conserved site;IPR003574,Interleukin-6;IPR030474,Interleukin-6/GCSF/MGF	ENOG4112BXV,-;ENOG410IW11,-	GO:0001878,biological_process,response to yeast;GO:0009408,biological_process,response to heat;GO:0032868,biological_process,response to insulin;GO:0002262,biological_process,myeloid cell homeostasis;GO:0071392,biological_process,cellular response to estradiol stimulus;GO:0045893,biological_process,positive regulation of transcription, DNA-templated;GO:0009612,biological_process,response to mecha…	K05405,ko05142,Chagas disease (American trypanosomiasis);K05405,ko05143,African trypanosomiasis;K05405,ko04621,NOD-like receptor signaling pathway;K05405,ko05144,Malaria;K05405,ko05202,Transcriptional misregulation in cancer;K05405,ko05168,Herpes simplex infection;K05405,ko05410,Hypertrophic cardiomyopathy (HCM);K05405,ko05133,Pertussis;K05405,ko05132,Salmonella infection;K05405,ko05164,Influenza…
Hcar2	1.36374218785217	1.98446911309886	1.14485219577321	0.389415450006187	0.554931853130244	0.732764871519011	1.42445424070225	1.0572842176787	26.3194288322115	0.000327853772928881	0.0180582911474683	Q0VBA6,G protein-coupled receptor 109A	NP_109626.1,hydroxycarboxylic acid receptor 2	PF00001,7 transmembrane receptor (rhodopsin family)	IPR028017,Hydroxycarboxylic acid receptor 2/3;IPR017452,GPCR, rhodopsin-like, 7TM;IPR000276,G protein-coupled receptor, rhodopsin-like	ENOG4110VUM,-;ENOG410IKI5,-	GO:0070165,biological_process,positive regulation of adiponectin secretion;GO:0070553,molecular_function,nicotinic acid receptor activity;GO:0005525,molecular_function,GTP binding;GO:0007186,biological_process,G-protein coupled receptor signaling pathway;GO:0050995,biological_process,negative regulation of lipid catabolic process;GO:0004871,molecular_function,signal transducer activity;GO:0035590…	K08402,ko04024,cAMP signaling pathway
Il11	1.13138355705967	1.60615503049797	1.90568821676844	0.342415921290231	0.35487689746235	0.405519632789329	2.08501316682816	1.00644702853752	69.3917863765186	4.42852066802802e-06	0.000744550864528888	A3KPB8,Interleukin 11	NP_032376.1,interleukin-11 isoform 1 precursor	PF07400,Interleukin 11	IPR009079,Four-helical cytokine-like, core;IPR020412,Interleukin-11, mammalian;IPR020438,Interleukin-11	ENOG411181Z,-;ENOG410IWMH,-	GO:0008083,molecular_function,growth factor activity;GO:0005142,molecular_function,interleukin-11 receptor binding;GO:0005125,molecular_function,cytokine activity;GO:0005737,cellular_component,cytoplasm;GO:0033138,biological_process,positive regulation of peptidyl-serine phosphorylation;GO:0010469,biological_process,regulation of signaling receptor activity;GO:0045944,biological_process,positive …	K05417,ko04640,Hematopoietic cell lineage;K05417,ko04630,Jak-STAT signaling pathway;K05417,ko04060,Cytokine-cytokine receptor interaction;K05417,ko05323,Rheumatoid arthritis
Lgals4	0.184369091533806	0.258506033226295	0.364938909820224	0.676360527818521	0.578303713035297	0.587404968446458	-1.14541303028437	0.208586652993204	16.8413152976741	0.00174688422285651	0.0605013058496893	A5XZ79,Galectin	-	PF00337,alactoside-binding lectin	IPR001079,Galectin, carbohydrate recognition domain;IPR013320,Concanavalin A-like lectin/glucanase domain superfamily;IPR015533,Galectin-4/6	-	GO:0030246,molecular_function,carbohydrate binding	-
Gm10640	0.926672490078282	1.2381547591425	0.946173766486445	0.623910194167	0.51293988340104	0.416809962284613	1.03064473520935	0.156494780536002	15.3695957121191	0.00238973767337921	0.0736625229072763	Q3V047,Uncharacterized protein	-	-	-	-	-	-
2310043P16Rik	1.90623990714074	2.08166962210894	1.85869080058577	0.823030205791226	0.988873024376856	0.770846045941203	1.18285921752802	2.47114705486135	81.3165395305615	2.05179209176951e-06	0.000493689974361733	Q4YIL0,Uncharacterized protein	XP_668908.1,-	-	-	-	-	-
Gm45629	0.335282362058729	0.282061963983758	0.280777368377908	0.61499395989783	0.701111859479819	0.61956689012809	-1.1000454783574	0.422399677968679	22.2769795643339	0.000629054681484156	0.0291469086370108	-	-	-	-	-	-	-
Trim30d	0.265008083049967	0.302564871513002	0.449618720720499	0.0999962504672619	0.166248211277931	0.202637520248533	1.10075576478346	0.0497081657325127	11.1332891159134	0.00662975385598965	0.148573650547219	E9PWL0,Tripartite motif-containing 30D	NP_954597.2,tripartite motif-containing 79 isoform 1	PF00097,Zinc finger, C3HC4 type (RING finger);PF00643,B-box zinc finger;PF00622,SPRY domain	IPR032917,Tripartite motif-containing protein 5;IPR017907,Zinc finger, RING-type, conserved site;IPR003879,Butyrophylin-like, SPRY domain;IPR001870,B30.2/SPRY domain;IPR000315,B-box-type zinc finger;IPR001841,Zinc finger, RING-type;IPR013320,Concanavalin A-like lectin/glucanase domain superfamily;IPR013083,Zinc finger, RING/FYVE/PHD-type;IPR018957,Zinc finger, C3HC4 RING-type;IPR003877,SPRY domain	ENOG410ITFH,-;ENOG410ZW0W,-	GO:0051607,biological_process,defense response to virus;GO:0008150,biological_process,biological_process;GO:0016567,biological_process,protein ubiquitination;GO:0045087,biological_process,innate immune response;GO:0006914,biological_process,autophagy;GO:0046872,molecular_function,metal ion binding;GO:0004842,molecular_function,ubiquitin-protein transferase activity;GO:0005622,cellular_component,i…	-
Adm	0.21969036797445	0.406600131939939	0.441543656510286	1.89556408827903	1.04742387555518	2.38539388854113	-2.24562547901623	0.903999572200799	33.2878214459218	0.000139434399236899	0.00914996548102429	A0A1A6GKL9,Uncharacterized protein	-	PF00214,Calcitonin / CGRP / IAPP family	IPR001710,Adrenomedullin;IPR021116,Calcitonin/adrenomedullin	-	GO:0005179,molecular_function,hormone activity;GO:0010469,biological_process,regulation of signaling receptor activity;GO:0005576,cellular_component,extracellular region	-
Prss53	0.50001692467287	0.504777244823792	0.182719395047326	0.176094615396425	0.250941536209318	0.127445407868187	1.06538850962204	-0.463600025415942	6.05718095357476	0.0316087812852773	0.352482169908824	B2RX64,MCG142081, isoform CRA_a	XP_017177807.1,-;NP_001074737.1,serine protease 53 precursor	PF00089,Trypsin	IPR018114,Serine proteases, trypsin family, histidine active site;IPR001254,Serine proteases, trypsin domain;IPR033116,Serine proteases, trypsin family, serine active site;IPR009003,Peptidase S1, PA clan;IPR001314,Peptidase S1A, chymotrypsin family;IPR012224,Peptidase S1A, coagulation factor VII/IX/X/C/Z	KOG3627,Trypsin;COG5640,Secreted trypsin-like serine protease	GO:0006508,biological_process,proteolysis;GO:0016787,molecular_function,hydrolase activity;GO:0007596,biological_process,blood coagulation;GO:0005509,molecular_function,calcium ion binding;GO:0004252,molecular_function,serine-type endopeptidase activity;GO:0008236,molecular_function,serine-type peptidase activity;GO:0008233,molecular_function,peptidase activity	-
Bnip3	16.5512298393452	14.0032661133335	15.5797124094061	36.7766931059927	33.6318715867572	45.4841801094927	-1.31608550611709	5.93781113828601	109.260191144498	1.645226941783e-06	0.000433928605895267	Q9ET45,BCL2-interacting protein 3	NP_445872.1,BCL2/adenovirus E1B 19 kDa protein-interacting protein 3	PF06553,BNIP3	IPR010548,BNIP3	ENOG410IHYW,-;ENOG4111KXP,-	GO:0051607,biological_process,defense response to virus;GO:0008219,biological_process,cell death;GO:0043653,biological_process,mitochondrial fragmentation involved in apoptotic process;GO:0046982,molecular_function,protein heterodimerization activity;GO:0010917,biological_process,negative regulation of mitochondrial membrane potential;GO:0051561,biological_process,positive regulation of mitochond…	K15464,ko05134,Legionellosis;K15464,ko04068,FoxO signaling pathway
Gm45507	8.08672201899324	6.34186525636571	9.39121360864626	13.9984474867349	15.3911614724555	21.1705730554618	-1.07932751901634	2.72064431059759	28.6215020868125	0.0002598580532621	0.0149119380773628	A0A1B0GT26,BCL2/adenovirus E1B 19 kDa protein-interacting protein 3	-	PF06553,BNIP3	IPR010548,BNIP3	-	GO:0043065,biological_process,positive regulation of apoptotic process;GO:0005740,cellular_component,mitochondrial envelope;GO:0016021,cellular_component,integral component of membrane	-
Urah	0.797597658305558	0.461307367631928	0.910822679352938	0.263339810270477	0.250179508652504	0.19058759662979	1.6034286288274	-0.366706962523877	18.7723804225935	0.00118830035020489	0.0465643980087432	A0A1B0GSD0,Transthyretin	-	PF00576,HIUase/Transthyretin family	IPR036817,Transthyretin/hydroxyisourate hydrolase domain superfamily;IPR023416,Transthyretin/hydroxyisourate hydrolase domain;IPR000895,Transthyretin/hydroxyisourate hydrolase	-	GO:0005576,cellular_component,extracellular region	-
Ankrd37	1.06310724265947	0.816586796965325	1.05567248492255	4.59863631643108	3.13163297234319	5.69030910499081	-2.16882711987776	2.12107894731938	67.9351170200928	5.919763559459e-06	0.000892192936461321	B2RYS4,Ankyrin repeat domain 37	NP_001101870.1,ankyrin repeat domain-containing protein 37	PF12796,Ankyrin repeats (3 copies)	IPR020683,Ankyrin repeat-containing domain;IPR002110,Ankyrin repeat;IPR036770,Ankyrin repeat-containing domain superfamily	KOG0504,FOG: Ankyrin repeat;COG0666,FOG: Ankyrin repeat	GO:0005737,cellular_component,cytoplasm;GO:0005829,cellular_component,cytosol;GO:0005739,cellular_component,mitochondrion;GO:0005634,cellular_component,nucleus	-
Lrp2bp	0.0655931223145477	0.0689766559380906	0.0449427373249185	0.303192872843683	0.308615282544194	0.300933333765654	-2.29864710067799	-0.0972243529552728	54.5461270151892	1.38236881426615e-05	0.00164862506849219	G5E8E5,LRP2-binding protein	-	PF08238,Sel1 repeat;PF13181,Tetratricopeptide repeat	IPR006597,Sel1-like repeat;IPR011990,Tetratricopeptide-like helical domain superfamily;IPR019734,Tetratricopeptide repeat;IPR013026,Tetratricopeptide repeat-containing domain	KOG1550,Extracellular protein SEL-1 and related proteins;COG0790,FOG: TPR repeat, SEL1 subfamily	-	-
Ccl22	1.71337699114284	1.8789775090356	2.04045826518011	0.754265624313058	0.748561300808485	0.561483355645337	1.46037777593114	1.6166176738762	74.9560976095927	3.05150772447563e-06	0.000653928569393488	Q546S6,C-C motif chemokine	NP_033163.1,C-C motif chemokine 22 precursor	PF00048,Small cytokines (intecrine/chemokine), interleukin-8 like	IPR030598,C-C motif chemokine 22;IPR036048,Chemokine interleukin-8-like superfamily;IPR001811,Chemokine interleukin-8-like domain;IPR000827,CC chemokine, conserved site	ENOG410J20K,-;ENOG41113E8,-	GO:0060326,biological_process,cell chemotaxis;GO:0005125,molecular_function,cytokine activity;GO:0010469,biological_process,regulation of signaling receptor activity;GO:0006955,biological_process,immune response;GO:0008009,molecular_function,chemokine activity;GO:0006954,biological_process,inflammatory response;GO:0006935,biological_process,chemotaxis;GO:0005576,cellular_component,extracellular r…	-
