# Supplementary material for: RNA-Seq Analysis Reveals the Role of Omp16 in Brucella-Infected RAW264.7 Cells
Source: Front Vet Sci. 2021 Mar 4;8:646839. doi: 10.3389/fvets.2021.646839 (PMC7970042; doi:10.3389/fvets.2021.646839)
Supplement: Supplementary Datasheet 4 — The DEGs KEGG classification between B. suis S2-infected and ΔOmp16-infected cells. [file Data_Sheet_4.xls]

Term	Database	ID	Input_number	Background_number	Rich_factor	P_Value	Corrected P_Value	Input	Hyperlink
Cytokine-cytokine receptor interaction	KEGG PATHWAY	mmu04060	9	265	14.73	8.98E-07	5.30E-05	mmu:21941:Tnfrsf8|mmu:20296:Ccl2|mmu:16160:Il12b|mmu:16156:Il11|mmu:20299:Ccl22|mmu:12985:Csf3|mmu:16878:Lif|mmu:21938:Tnfrsf1b|mmu:16193:Il6	http://www.genome.jp/kegg-bin/show_pathway?mmu04060/mmu:12985%09red/mmu:20299%09red/mmu:20296%09red/mmu:21941%09red/mmu:21938%09red/mmu:16160%09red/mmu:16878%09red/mmu:16156%09red/mmu:16193%09red
Jak-STAT signaling pathway	KEGG PATHWAY	mmu04630	5	161	13.47	0.000399919	0.011797611	mmu:16878:Lif|mmu:16156:Il11|mmu:16193:Il6|mmu:16160:Il12b|mmu:12985:Csf3	http://www.genome.jp/kegg-bin/show_pathway?mmu04630/mmu:16878%09red/mmu:12985%09red/mmu:16160%09red/mmu:16193%09red/mmu:16156%09red
TNF signaling pathway	KEGG PATHWAY	mmu04668	4	112	15.49	0.000944329	0.015151457	mmu:21938:Tnfrsf1b|mmu:16878:Lif|mmu:20296:Ccl2|mmu:16193:Il6	http://www.genome.jp/kegg-bin/show_pathway?mmu04668/mmu:20296%09red/mmu:16878%09red/mmu:16193%09red/mmu:21938%09red
Malaria	KEGG PATHWAY	mmu05144	3	50	26.03	0.001027217	0.015151457	mmu:12985:Csf3|mmu:20296:Ccl2|mmu:16193:Il6	http://www.genome.jp/kegg-bin/show_pathway?mmu05144/mmu:20296%09red/mmu:16193%09red/mmu:12985%09red
Influenza A	KEGG PATHWAY	mmu05164	4	172	10.09	0.004299435	0.039310285	mmu:20296:Ccl2|mmu:16160:Il12b|mmu:58185:Rsad2|mmu:16193:Il6	http://www.genome.jp/kegg-bin/show_pathway?mmu05164/mmu:58185%09red/mmu:16193%09red/mmu:16160%09red/mmu:20296%09red
Rheumatoid arthritis	KEGG PATHWAY	mmu05323	3	85	15.31	0.004379904	0.039310285	mmu:16156:Il11|mmu:20296:Ccl2|mmu:16193:Il6	http://www.genome.jp/kegg-bin/show_pathway?mmu05323/mmu:20296%09red/mmu:16193%09red/mmu:16156%09red
Hematopoietic cell lineage	KEGG PATHWAY	mmu04640	3	87	14.96	0.004663932	0.039310285	mmu:12985:Csf3|mmu:16156:Il11|mmu:16193:Il6	http://www.genome.jp/kegg-bin/show_pathway?mmu04640/mmu:16193%09red/mmu:12985%09red/mmu:16156%09red
Chagas disease (American trypanosomiasis)	KEGG PATHWAY	mmu05142	3	104	12.51	0.007529509	0.055530129	mmu:20296:Ccl2|mmu:16160:Il12b|mmu:16193:Il6	http://www.genome.jp/kegg-bin/show_pathway?mmu05142/mmu:20296%09red/mmu:16193%09red/mmu:16160%09red
African trypanosomiasis	KEGG PATHWAY	mmu05143	2	37	23.45	0.009309803	0.061030928	mmu:16160:Il12b|mmu:16193:Il6	http://www.genome.jp/kegg-bin/show_pathway?mmu05143/mmu:16193%09red/mmu:16160%09red
Herpes simplex infection	KEGG PATHWAY	mmu05168	4	224	7.75	0.010544089	0.062210124	mmu:15957:Ifit1|mmu:20296:Ccl2|mmu:16160:Il12b|mmu:16193:Il6	http://www.genome.jp/kegg-bin/show_pathway?mmu05168/mmu:20296%09red/mmu:16193%09red/mmu:15957%09red/mmu:16160%09red
Legionellosis	KEGG PATHWAY	mmu05134	2	58	14.96	0.021142423	0.098969137	mmu:16160:Il12b|mmu:16193:Il6	http://www.genome.jp/kegg-bin/show_pathway?mmu05134/mmu:16193%09red/mmu:16160%09red
Inflammatory bowel disease (IBD)	KEGG PATHWAY	mmu05321	2	59	14.7	0.021806759	0.098969137	mmu:16160:Il12b|mmu:16193:Il6	http://www.genome.jp/kegg-bin/show_pathway?mmu05321/mmu:16193%09red/mmu:16160%09red
NOD-like receptor signaling pathway	KEGG PATHWAY	mmu04621	2	59	14.7	0.021806759	0.098969137	mmu:20296:Ccl2|mmu:16193:Il6	http://www.genome.jp/kegg-bin/show_pathway?mmu04621/mmu:20296%09red/mmu:16193%09red
Cytosolic DNA-sensing pathway	KEGG PATHWAY	mmu04623	2	64	13.56	0.025256006	0.106436024	mmu:58203:Zbp1|mmu:16193:Il6	http://www.genome.jp/kegg-bin/show_pathway?mmu04623/mmu:16193%09red/mmu:58203%09red
Pertussis	KEGG PATHWAY	mmu05133	2	74	11.72	0.032764227	0.128872625	mmu:16160:Il12b|mmu:16193:Il6	http://www.genome.jp/kegg-bin/show_pathway?mmu05133/mmu:16193%09red/mmu:16160%09red
Phenylalanine, tyrosine and tryptophan biosynthesis	KEGG PATHWAY	mmu00400	1	9	48.2	0.036642352	0.135118673	mmu:73988:4930438A08Rik	http://www.genome.jp/kegg-bin/show_pathway?mmu00400/mmu:73988%09red
